# Supplementary material for: Insights into group-specific pattern of secondary metabolite gene cluster in Burkholderia genus
Source: Front Microbiol. 2024 Jan 16;14:1302236. doi: 10.3389/fmicb.2023.1302236 (PMC10826400; doi:10.3389/fmicb.2023.1302236)
Supplement: Supplementary file 2 [file Data_Sheet_2.xlsx]

## Sheet: Table S1
Table S1. The list of excluded samples
Assembly ID	Note	Species name
GCA_947090815.1	duplicate (remove old one)
GCA_947090795.1	duplicate (remove old one)
GCA_000808035.2	duplicate (remove old one)
GCA_000015625.1	duplicate (remove old one)
GCA_001695715.1	duplicate (remove old one)
GCA_000018505.1	duplicate (remove old one)
GCA_000015925.1	duplicate (remove old one)
GCA_000011545.1	duplicate (remove old one)
GCA_947090805.1	duplicate (remove old one)
GCA_000260515.1	duplicate (remove old one)
GCA_000203915.1	duplicate (remove old one)
GCA_000959365.1	duplicate (remove old one)
GCA_002346185.1	over 5 contamination
GCA_017356705.2	over 5 contamination
GCA_017356725.2	over 5 contamination
GCA_009749345.1	duplicate (remove no information)
GCA_000012365.1	duplicate (remove no information)
GCA_001718595.1	duplicate (remove no information)
GCA_000959425.1	duplicate (remove no information)
GCA_001718595.1	duplicate (remove no information)
GCA_000755985.1	duplicate (remove no information)
GCA_000194745.1	under 80% ANI value	Burkholderia gladioli BSR3
GCA_000236065.1	under 80% ANI value	Burkholderia sp. YI23
GCA_000828875.1	under 80% ANI value	Burkholderia sp. RPE67
GCA_000959725.1	under 80% ANI value	Burkholderia gladioli ATCC10248
GCA_001293045.1	under 80% ANI value	Burkholderia sp. HB1
GCA_001557535.2	under 80% ANI value	Burkholderia sp. PAMC26561
GCA_001577465.1	under 80% ANI value	Burkholderia sp. PAMC28687
GCA_002208175.1	under 80% ANI value	Burkholderia gladioli pv. gladioli KACC11889
GCA_002393425.1	under 80% ANI value	Burkholderia gladioli pv. gladioli FDAARGOS_389
GCA_003613595.1	under 80% ANI value	Burkholderia gladioli pv. gladioli
GCA_003713105.1	under 80% ANI value	Burkholderia gladioli Co14
GCA_005280735.1	under 80% ANI value	Burkholderia sp. DHOD12
GCA_009938265.1	under 80% ANI value	Burkholderia sp. THE68
GCA_014263355.1	under 80% ANI value	Burkholderia gladioli CGB10
GCA_016698705.1	under 80% ANI value	Burkholderia gladioli BBB-01
GCA_020887275.1	under 80% ANI value	Burkholderia sp. SFA1
GCA_023658595.1	under 80% ANI value	Burkholderia gladioli BK04
GCA_025244785.1	under 80% ANI value	Burkholderia gladioli ZN-S4
GCA_026651625.1	under 80% ANI value	Burkholderia gladioli Lv-StA
GCA_028657905.1	under 80% ANI value	Burkholderia sp. FERM BP-3421
GCA_000022645.2	under 80% ANI value	Burkholderia glumae BGR1
GCA_000835205.1	under 80% ANI value	Burkholderia plantarii PG1
GCA_000960995.1	under 80% ANI value	Burkholderia glumae LMG 2196 = ATCC33617
GCA_001411805.1	under 80% ANI value	Burkholderia plantarii
GCA_001718875.1	under 80% ANI value	Burkholderia sp. Bp7605 MSMB0175
GCA_009578005.1	under 80% ANI value	Burkholderia glumae GX
GCA_009857095.1	under 80% ANI value	Burkholderia glumae AU6208
GCA_009931375.1	under 80% ANI value	Burkholderia glumae 257sh-1
GCA_012974245.1	under 80% ANI value	Burkholderia glumae HN1
GCA_013122645.1	under 80% ANI value	Burkholderia glumae HN2
GCA_013307145.1	under 80% ANI value	Burkholderia glumae 411gr-6
GCA_013307165.1	under 80% ANI value	Burkholderia glumae 336gr-1
GCA_016026055.1	under 80% ANI value	Burkholderia glumae FDAARGOS_949
GCA_016598875.1	under 80% ANI value	Burkholderia glumae FDAARGOS_921
GCA_017858835.1	under 80% ANI value	Burkholderia glumae 957856-41-c
GCA_024022955.1	under 80% ANI value	Burkholderia glumae GR20004
GCA_024662395.1	under 80% ANI value	Burkholderia glumae BGR85S
GCA_024662415.1	under 80% ANI value	Burkholderia glumae R93
GCA_024662435.1	under 80% ANI value	Burkholderia glumae BGR33S
GCA_024662455.1	under 80% ANI value	Burkholderia glumae BGR39S
GCA_024662475.1	under 80% ANI value	Burkholderia glumae BGR82S
GCA_024662615.1	under 80% ANI value	Burkholderia glumae BGR49S
GCA_024662735.1	under 80% ANI value	Burkholderia glumae BGR57S
GCA_024662895.1	under 80% ANI value	Burkholderia glumae BGR59S
GCA_024663015.1	under 80% ANI value	Burkholderia glumae R5
GCA_024663135.1	under 80% ANI value	Burkholderia glumae BGR86S
GCA_024663255.1	under 80% ANI value	Burkholderia glumae SL-947S
GCA_024663375.1	under 80% ANI value	Burkholderia glumae TW34RS
GCA_024663615.1	under 80% ANI value	Burkholderia glumae PERW1RS
GCA_024663775.1	under 80% ANI value	Burkholderia glumae PW30RS
GCA_024663895.1	under 80% ANI value	Burkholderia glumae EW10RS
GCA_024663975.1	under 80% ANI value	Burkholderia glumae SW2RS
GCA_024663995.1	under 80% ANI value	Burkholderia glumae POW17RS
GCA_024664015.1	under 80% ANI value	Burkholderia glumae BGR19S
GCA_024664035.1	under 80% ANI value	Burkholderia glumae SEW1RS
GCA_024664055.1	under 80% ANI value	Burkholderia glumae BGR22S
GCA_024664075.1	under 80% ANI value	Burkholderia glumae BGR28S
GCA_024664095.1	under 80% ANI value	Burkholderia glumae BGR35S
GCA_024664115.1	under 80% ANI value	Burkholderia glumae BGR79S
GCA_024664135.1	under 80% ANI value	Burkholderia glumae BGR76S
GCA_024664155.1	under 80% ANI value	Burkholderia glumae BGR68S
GCA_024664175.1	under 80% ANI value	Burkholderia glumae BGR73S
GCA_024664195.1	under 80% ANI value	Burkholderia glumae YH8
GCA_024664215.1	under 80% ANI value	Burkholderia glumae BGR48S
GCA_024664235.1	under 80% ANI value	Burkholderia glumae R2
GCA_024664255.1	under 80% ANI value	Burkholderia glumae SL-2395S
GCA_024664275.1	under 80% ANI value	Burkholderia glumae BGR81S
GCA_024760585.1	under 80% ANI value	Burkholderia glumae BGR13S
GCA_024760605.1	under 80% ANI value	Burkholderia glumae BGR15S
GCA_024760625.1	under 80% ANI value	Burkholderia glumae BGR21S
GCA_024760645.1	under 80% ANI value	Burkholderia glumae BGR80S
GCA_026651975.1	under 80% ANI value	Burkholderia glumae YH38
GCA_026651995.1	under 80% ANI value	Burkholderia glumae YH43
GCA_026652015.1	under 80% ANI value	Burkholderia glumae YH67
GCA_028657905.1	under 80% ANI value	Burkholderia sp. FERM BP-3421
GCA_026651995.1	under 80% ANI value
GCA_026652015.1	under 80% ANI value
GCA_028657905.1	under 80% ANI value

## Sheet: Table S2
	Table S2. The list of Burkholderia. We organized isolation as none, path, and env which crawled from NCBI biosample and ENA. We analysis contigs, total length, GC, and N50 using quast v 5.2.0. We used checkm for completeness and contamination
No.	Assembly	Assembly2	No.	Biosample	Strain	Isolation	Contigs	Total length	GC (%)	N50	Completeness	contamination	heterogeneity	completeness - 5*contamination	Strain	Group
1	GCA_000019925.1	GCA000019925.1	1	SAMN02598385	Burkholderia ambifaria MC40-6	None	4	7642536	66.39	2769414	100	0	0	100	ambifaria	B
2	GCA_000009485.1	GCA000009485.1	2	SAMEA1705928	Burkholderia cenocepacia J2315	Path	4	8055782	66.9	3217062	99.87	1.66	93.75	91.57	cenocepacia	B
3	GCA_000010545.1	GCA000010545.1	3	SAMD00060926	Burkholderia multivorans ATCC17616	None	4	7008810	66.69	2473162	100	0	0	100	multivorans	B
4	GCA_000011705.1	GCA000011705.1	4	SAMN02603987	Burkholderia mallei ATCC23344	None	2	5835527	68.49	3510148	99.95	0	0	99.95	mallei	A
5	GCA_000012785.1	GCA000012785.1	5	SAMN02604036	Burkholderia pseudomallei 1710b	None	2	7308054	67.98	4126292	100	0.15	0	99.25	pseudomallei	A
6	GCA_000012945.1	GCA000012945.1	6	SAMN02598262	Burkholderia lata 383	None	3	8676277	66.27	3587082	100	0.08	0	99.6	lata	B
7	GCA_000015465.1	GCA000015465.1	7	SAMN02604034	Burkholderia mallei SAVP1	None	2	5232401	68.4	3497479	99.15	0	0	99.15	mallei	A
8	GCA_000015605.1	GCA000015605.1	8	SAMN02604032	Burkholderia mallei NCTC10229	None	2	5742303	68.47	3458208	100	0	0	100	mallei	A
9	GCA_000015905.1	GCA000015905.1	9	SAMN02604035	Burkholderia pseudomallei 668	None	2	7040403	68.29	3912947	100	0	0	100	pseudomallei	A
10	GCA_000016205.1	GCA000016205.1	10	SAMN02598263	Burkholderia vietnamiensis G4	None	8	8391070	65.74	2411759	100	0.89	0	95.55	vietnamiensis	B
11	GCA_000019505.1	GCA000019505.1	11	SAMN02598404	Burkholderia orbicola MC0-3	None	3	7971389	66.6	3213911	100	0	0	100	orbicola	B
14	GCA_000203955.1	GCA000203955.1	14	SAMN00113327	Burkholderia cenocepacia HI2424	None	4	7702840	66.79	2998664	100	0	0	100	cenocepacia	B
16	GCA_000236215.4	GCA000236215.4	16	SAMEA3138403	Burkholderia cenocepacia H111	None	3	7714893	67.32	3102677	99.65	0	0	99.65	cenocepacia	B
17	GCA_000262695.1	GCA000262695.1	17	SAMN02603481	Burkholderia vietnamiensis KJ006	Env	4	6629912	67.18	2356985	100	0	0	100	vietnamiensis	B
18	GCA_000292915.1	GCA000292915.1	18	SAMN02604072	Burkholderia cepacia GG4	Env	2	6467321	66.68	3463655	99.9	0.6	0	96.9	cepacia	B
19	GCA_000294635.1	GCA000294635.1	19	SAMN02603176	Burkholderia pseudomallei BPC006	Path	2	7155061	68.2	4001777	100	0	0	100	pseudomallei	A
20	GCA_000385525.1	GCA000385525.1	20	SAMN02603567	Burkholderia thailandensis MSMB121	Env	2	6731379	67.51	3967794	100	0.54	0	97.3	thailandensis	A
21	GCA_000439695.1	GCA000439695.1	21	SAMN02603568	Burkholderia pseudomallei MSHR305	Path	2	7428072	67.89	4054155	100	0.03	0	99.85	pseudomallei	A
22	GCA_000494855.1	GCA000494855.1	22	SAMN02603566	Burkholderia pseudomallei NCTC13179	Path	2	7337157	68.02	3997089	99.49	0	0	99.49	pseudomallei	A
23	GCA_000511895.1	GCA000511895.1	23	SAMN02641521	Burkholderia pseudomallei NCTC13178	Env	2	7391364	67.94	4029451	99.33	0.03	0	99.18	pseudomallei	A
24	GCA_000511915.1	GCA000511915.1	24	SAMN02641524	Burkholderia pseudomallei NAU20B-16	Env	2	7313851	68.05	4067895	99.66	0	0	99.66	pseudomallei	A
25	GCA_000520895.1	GCA000520895.1	25	SAMN02641523	Burkholderia pseudomallei MSHR511	Path	2	7316085	68.05	4067942	99.89	0	0	99.89	pseudomallei	A
26	GCA_000521645.1	GCA000521645.1	26	SAMN02641522	Burkholderia pseudomallei MSHR146	Path	2	7313103	68.05	4067985	100	0	0	100	pseudomallei	A
27	GCA_000567905.1	GCA000567905.1	27	SAMN03081448	Burkholderia thailandensis H0587	Path	2	6768375	67.78	3827433	100	0.36	0	98.2	thailandensis	A
28	GCA_000567925.1	GCA000567925.1	28	SAMN03081449	Burkholderia thailandensis 2002721723	Path	2	6577133	67.55	3662415	98.79	0.06	0	98.49	thailandensis	A
29	GCA_000567945.1	GCA000567945.1	29	SAMN03081450	Burkholderia thailandensis E444	Env	2	6651696	67.69	3799595	100	0.06	0	99.7	thailandensis	A
30	GCA_000583835.1	GCA000583835.1	30	SAMN03081457	Burkholderia pseudomallei MSHR520	Path	2	7450511	67.89	4059501	100	0.03	0	99.85	pseudomallei	A
31	GCA_000701165.2	GCA000701165.2	31	SAMN02680268	Burkholderia arboris JBK9	Env	3	8481212	66.82	3400736	100	1.22	60	93.9	cepacia	B
32	GCA_000705535.2	GCA000705535.2	32	SAMN02720836	Burkholderia seminalis 869T2	Env	3	8022336	67.03	3012498	100	0.03	0	99.85	seminalis	B
33	GCA_000706745.1	GCA000706745.1	33	SAMN02850988	Burkholderia thailandensis USAMRU Malaysia #20	None	2	6684359	67.66	3862646	100	0.06	0	99.7	thailandensis	A
34	GCA_000755725.1	GCA000755725.1	34	SAMN02796386	Burkholderia cenocepacia DDS22E-1	Env	3	8045250	66.97	3209624	100	0.91	0	95.45	cenocepacia	B
35	GCA_000755765.1	GCA000755765.1	35	SAMN02945025	Burkholderia pseudomallei BDP	Path	2	7442161	67.89	4056147	100	0.03	0	99.85	pseudomallei	A
36	GCA_000755785.1	GCA000755785.1	36	SAMN02945023	Burkholderia mallei FMH 23344	None	2	5835541	68.49	3510187	100	0	0	100	mallei	A
37	GCA_000755805.1	GCA000755805.1	37	SAMN02797514	Burkholderia cepacia DDS7H-2	Env	3	8147114	67.05	3206581	99.87	0.66	0	96.57	cepacia	B
38	GCA_000755825.1	GCA000755825.1	38	SAMN02945026	Burkholderia pseudomallei BSR	None	2	7272702	68.09	4058409	100	0	0	100	pseudomallei	A
39	GCA_000755845.1	GCA000755845.1	39	SAMN02837932	Burkholderia mallei 6	None	2	5647769	68.44	3501048	97.62	0	0	97.62	mallei	A
40	GCA_000755865.1	GCA000755865.1	40	SAMN02821273	Burkholderia mallei 23344	None	2	5625292	68.46	3531732	99.43	0	0	99.43	mallei	A
41	GCA_000755885.1	GCA000755885.1	41	SAMN02839409	Burkholderia mallei BMQ	None	2	5630231	68.46	3533325	99.43	0	0	99.43	mallei	A
42	GCA_000755905.1	GCA000755905.1	42	SAMN02902612	Burkholderia pseudomallei HBPUB10303a	None	2	7178176	68.16	3984054	100	0	0	100	pseudomallei	A
43	GCA_000755925.1	GCA000755925.1	43	SAMN02902608	Burkholderia pseudomallei HBPUB10134a	None	2	7218403	68.11	4017692	100	0	0	100	pseudomallei	A
44	GCA_000755945.1	GCA000755945.1	44	SAMN02902606	Burkholderia pseudomallei MSHR5858	Path	2	7072128	68.25	3925545	100	0.04	0	99.8	pseudomallei	A
45	GCA_000755965.1	GCA000755965.1	45	SAMN02902465	Burkholderia pseudomallei MSHR5848	Path	2	7290434	68.04	4054219	100	0.17	0	99.15	pseudomallei	A
46	GCA_000756005.1	GCA000756005.1	46	SAMN02848467	Burkholderia multivorans DDS15A-1	Env	3	7281867	66.6	2541526	100	0.05	0	99.75	multivorans	B
47	GCA_000756025.2	GCA000756025.2	47	SAMN02849482	Burkholderia mallei 2000031063	None	2	5874930	68.49	3553363	100	0	0	100	mallei	A
48	GCA_000756065.1	GCA000756065.1	48	SAMN02866394	Burkholderia pseudomallei MSHR5855	Path	2	7297804	68.03	4060827	100	0.17	0	99.15	pseudomallei	A
49	GCA_000756085.1	GCA000756085.1	49	SAMN02866376	Burkholderia pseudomallei BGR	None	2	7231385	68.14	4092738	100	0.08	0	99.6	pseudomallei	A
50	GCA_000756125.1	GCA000756125.1	50	SAMN02866341	Burkholderia pseudomallei Mahidol-1106a	None	2	7085397	68.26	3985223	100	0	0	100	pseudomallei	A
51	GCA_000756145.1	GCA000756145.1	51	SAMN02864954	Burkholderia pseudomallei 1106a	None	2	7086433	68.26	3984293	99.6	0	0	99.6	pseudomallei	A
52	GCA_000756165.1	GCA000756165.1	52	SAMN02866334	Burkholderia pseudomallei MSHR1655	None	2	7027950	68.01	4019546	99.93	0	0	99.93	pseudomallei	A
53	GCA_000756185.1	GCA000756185.1	53	SAMN02866333	Burkholderia pseudomallei 576	None	2	7266604	68.06	4021786	99.93	0.36	0	98.13	pseudomallei	A
54	GCA_000757015.2	GCA000757015.2	54	SAMN02849693	Burkholderia pseudomallei PHLS112	None	2	7202363	68.17	3976798	100	0	0	100	pseudomallei	A
55	GCA_000757035.2	GCA000757035.2	55	SAMN02849712	Burkholderia pseudomallei Pasteur 52237	None	2	7325318	68.02	4140573	100	0	0	100	pseudomallei	A
56	GCA_000762285.1	GCA000762285.1	56	SAMN02798191	Burkholderia mallei NCTC10247	None	2	5827656	68.48	3476239	100	0	0	100	mallei	A
57	GCA_000764575.1	GCA000764575.1	57	SAMN03097381	Burkholderia pseudomallei NAU35A-3	Env	2	7204083	68.12	3955135	100	0	0	100	pseudomallei	A
58	GCA_000764595.1	GCA000764595.1	58	SAMN03097425	Burkholderia thailandensis MSMB59	Env	2	6739500	67.66	3916324	100	0.06	0	99.7	thailandensis	A
59	GCA_000764955.1	GCA000764955.1	59	SAMN02796570	Burkholderia latens DWS37E-2	Env	3	6612421	66.48	2375865	100	0.4	0	98	cenocepacia	B
60	GCA_000765375.1	GCA000765375.1	60	SAMN03097424	Burkholderia thailandensis E254	None	2	6676730	67.69	3805980	99.95	0.66	0	96.65	thailandensis	A
61	GCA_000770395.1	GCA000770395.1	61	SAMN02990927	Burkholderia pseudomallei MSHR62	Path	2	7225433	68.17	4031107	100	0	0	100	pseudomallei	A
62	GCA_000770495.1	GCA000770495.1	62	SAMN02951644	Burkholderia pseudomallei TSV 48	Env	2	7337621	68.02	4110442	99.93	0.17	100	99.08	pseudomallei	A
63	GCA_000770515.1	GCA000770515.1	63	SAMN02951646	Burkholderia pseudomallei K42	None	2	7296458	68	3969389	100	0.11	0	99.45	pseudomallei	A
64	GCA_000770535.1	GCA000770535.1	64	SAMN02951655	Burkholderia pseudomallei A79A	None	2	7272441	68.04	4008865	100	0	0	100	pseudomallei	A
65	GCA_000770565.1	GCA000770565.1	65	SAMN02951647	Burkholderia pseudomallei TSV202	Env	4	7814142	67.52	4228716	99.83	0.69	0	96.38	pseudomallei	A
68	GCA_000953095.1	GCA000953095.1	68	SAMEA807056	Burkholderia pseudomallei C1	Path	2	7161665	68.17	4044293	100	0	0	100	pseudomallei	A
69	GCA_000954175.1	GCA000954175.1	69	SAMN03372474	Burkholderia pseudomallei vgh07	Path	2	7045782	68.19	4006427	99.83	0	0	99.83	pseudomallei	A
70	GCA_000959125.1	GCA000959125.1	70	SAMN03097397	Burkholderia pseudomallei 1026b	Path	2	7237672	68.13	4092218	100	0.08	0	99.6	pseudomallei	A
71	GCA_000959145.1	GCA000959145.1	71	SAMN03010441	Burkholderia pseudomallei 406e	Path	2	7271506	68.09	4055060	99.93	0	0	99.93	pseudomallei	A
72	GCA_000959165.1	GCA000959165.1	72	SAMN03010440	Burkholderia mallei 2002734299	Path	2	5742341	68.47	3458247	100	0	0	100	mallei	A
73	GCA_000959185.1	GCA000959185.1	73	SAMN03068727	Burkholderia pseudomallei MSHR840	Path	2	7129813	68.12	4021787	100	0.03	0	99.85	pseudomallei	A
74	GCA_000959205.1	GCA000959205.1	74	SAMN02768252	Burkholderia pseudomallei MSHR491	Env	2	7356376	67.97	4088931	100	0	0	100	pseudomallei	A
75	GCA_000959225.1	GCA000959225.1	75	SAMN03074056	Burkholderia pseudomallei MSHR2543	None	2	7446569	67.92	4240604	100	0	0	100	pseudomallei	A
76	GCA_000959245.1	GCA000959245.1	76	SAMN03072629	Burkholderia ubonensis MSMB22	None	3	7189071	67.31	2722556	100	1.61	0	91.95	ubonensis	B
77	GCA_000959265.1	GCA000959265.1	77	SAMN03075630	Burkholderia pseudomallei 7894	Path	2	7381912	67.94	4121652	100	0.11	0	99.45	pseudomallei	A
78	GCA_000959285.1	GCA000959285.1	78	SAMN03075610	Burkholderia pseudomallei K96243	Path	2	7247614	68.06	4074547	100	0	0	100	pseudomallei	A
79	GCA_000959305.1	GCA000959305.1	79	SAMN03075633	Burkholderia pseudomallei MSHR668	Path	2	7042714	68.29	3915257	100	0	0	100	pseudomallei	A
80	GCA_000959325.1	GCA000959325.1	80	SAMN03023794	Burkholderia humptydooensis 2002721687	Env	3	7285824	67.14	4067533	99.87	0.56	0	97.07	humptydooensis	A
81	GCA_000959345.1	GCA000959345.1	81	SAMN03023795	Burkholderia pseudomallei PB08298010	Path	2	7375551	67.91	4185347	100	0	0	100	pseudomallei	A
82	GCA_000959405.1	GCA000959405.1	82	SAMN03079578	Burkholderia mallei 11	Path	2	5913134	68.48	3559874	100	0	0	100	mallei	A
83	GCA_000959445.1	GCA000959445.1	83	SAMN03107475	Burkholderia vietnamiensis LMG10929	Env	4	6930496	66.83	2262093	99.6	0.08	0	99.2	vietnamiensis	B
84	GCA_000959465.1	GCA000959465.1	84	SAMN03107083	Burkholderia mallei India86-567-2	Env	2	5686446	68.43	3560434	100	0	0	100	mallei	A
85	GCA_000959485.1	GCA000959485.1	85	SAMN03120828	Burkholderia mallei 2002734306	None	2	5409162	68.35	3550623	96.57	0.34	100	94.87	mallei	A
86	GCA_000959505.1	GCA000959505.1	86	SAMN03144971	Burkholderia dolosa AU0158	Path	3	6409095	67.01	3406596	99.6	0.13	0	98.95	dolosa	B
87	GCA_000959525.1	GCA000959525.1	87	SAMN03140189	Burkholderia multivorans BAA-247	Path	3	6322746	67.24	3428264	100	0.08	0	99.6	multivorans	B
88	GCA_000959545.1	GCA000959545.1	88	SAMN03140296	Burkholderia ambifaria AMMD	None	4	7528578	66.77	2646970	100	0	0	100	ambifaria	B
89	GCA_000959605.1	GCA000959605.1	89	SAMN02697330	Burkholderia thailandensis 34	None	3	7120198	67.48	3896053	100	2.88	93.75	85.6	thailandensis	A
90	GCA_000959625.1	GCA000959625.1	90	SAMN03222861	Burkholderia mallei 2002721276	None	2	5780439	68.5	3542936	100	0	0	100	mallei	A
93	GCA_000974835.2	GCA000974835.2	93	SAMN03486590	Burkholderia cepacia LO6	None	1	6419376	66.99	6419376	99.6	0.13	0	98.95	cepacia	B
94	GCA_001028665.1	GCA001028665.1	94	SAMN03651233	Burkholderia pyrrocinia DSM10685	Env	4	7961346	66.46	3214754	100	1.52	66.67	92.4	pyrrocinia	B
95	GCA_001029145.1	GCA001029145.1	95	SAMN03135394	Burkholderia contaminans MS14	Env	3	8509249	66.38	3358952	100	0.48	0	97.6	contaminans	B
96	GCA_001277875.1	GCA001277875.1	96	SAMN04009759	Burkholderia pseudomallei vgh16R	Path	2	7266508	68.08	4038504	100	0	0	100	pseudomallei	A
97	GCA_001277895.1	GCA001277895.1	97	SAMN04009760	Burkholderia pseudomallei vgh16W	Path	2	7266810	68.08	4038845	100	0	0	100	pseudomallei	A
98	GCA_001277975.1	GCA001277975.1	98	SAMN04011951	Burkholderia pseudomallei 982	None	2	7184677	68.18	4028032	100	0	0	100	pseudomallei	A
100	GCA_001318245.1	GCA001318245.1	100	SAMN03451120	Burkholderia pseudomallei Bp1651	Path	2	7260025	68.06	4112209	99.46	0	0	99.46	pseudomallei	A
101	GCA_001411495.1	GCA001411495.1	101	SAMN04167160	Burkholderia cepacia ATCC25416 UCB717	None	4	8605945	66.61	3408190	100	0.74	66.67	96.3	cepacia	B
103	GCA_001484665.1	GCA001484665.1	103	SAMN03323790	Burkholderia cenocepacia ST32	Path	4	8090388	67.03	3086109	99.87	0.34	0	98.17	cenocepacia	B
104	GCA_001513745.1	GCA001513745.1	104	SAMN04196784	Burkholderia humptydooensis Bp5365	Env	3	7287809	67.14	4069152	100	0.56	0	97.2	humptydooensis	A
105	GCA_001522105.2	GCA001522105.2	105	SAMN03449124	Burkholderia oklahomensis EO147	None	2	7319578	66.93	4192894	100	0.96	0	95.2	oklahomensis	A
106	GCA_001522135.2	GCA001522135.2	106	SAMN03449125	Burkholderia oklahomensis C6786	Path	2	7134792	67.07	4131753	100	0.73	0	96.35	oklahomensis	A
107	GCA_001522585.2	GCA001522585.2	107	SAMN03449153	Burkholderia sp. NRF60-BP8	None	3	7079943	67.27	2801147	99.87	0.13	0	99.22	sp.	B
108	GCA_001522635.2	GCA001522635.2	108	SAMN03449222	Burkholderia mayonis BDU8	None	2	7357530	66.47	4439942	100	0.33	0	98.35	mayonis	A
109	GCA_001523745.2	GCA001523745.2	109	SAMN03449221	Burkholderia mayonis BDU6	None	2	6590914	66.25	3838800	100	0.36	0	98.2	mayonis	A
110	GCA_001523915.2	GCA001523915.2	110	SAMN03449215	Burkholderia sp. LA-2-3-30-S1-D2	None	3	7129526	66.34	2709855	100	0.2	0	99	sp.	B
111	GCA_001524445.2	GCA001524445.2	111	SAMN03449267	Burkholderia savannae MSMB0266	None	3	7427555	67.05	4228278	100	1.13	0	94.35	savannae	A
112	GCA_001524625.2	GCA001524625.2	112	SAMN03449280	Burkholderia savannae MSMB0852	None	3	7081173	67.32	4077888	100	0.52	0	97.4	savannae	A
113	GCA_001524645.2	GCA001524645.2	113	SAMN03449281	Burkholderia diffusa MSMB0856	None	4	7249502	66.49	2473077	100	0	0	100	diffusa	B
114	GCA_001532025.2	GCA001532025.2	114	SAMN03449615	Burkholderia savannae MSMB617WGS	None	2	6913798	67.5	4081657	100	0.92	25	95.4	savannae	A
117	GCA_001606115.1	GCA001606115.1	117	SAMN04570263	Burkholderia cenocepacia 842	Path	4	8149696	66.95	3107451	99.87	0.6	0	96.87	cenocepacia	B
118	GCA_001606135.1	GCA001606135.1	118	SAMN04574071	Burkholderia cenocepacia 895	Path	3	8731481	66.76	7459003	99.6	0.3	0	98.1	cenocepacia	B
119	GCA_001695735.1	GCA001695735.1	119	SAMN04966273	Burkholderia pseudomallei MS	None	2	7313636	67.99	4059297	99.92	0.03	0	99.77	pseudomallei	A
120	GCA_001718295.1	GCA001718295.1	120	SAMN03449126	Burkholderia thailandensis 2003015869	None	2	6729001	67.68	3762719	100	0.06	0	99.7	thailandensis	A
121	GCA_001718315.1	GCA001718315.1	121	SAMN03449129	Burkholderia diffusa RF2-non-BP9	None	3	6857833	66.47	2619120	100	0.05	0	99.75	diffusa	B
122	GCA_001718335.1	GCA001718335.1	122	SAMN03449137	Burkholderia territorii RF8-non-BP5	None	3	6902370	66.73	2466714	100	0.4	0	98	territorii	B
123	GCA_001718355.1	GCA001718355.1	123	SAMN03449140	Burkholderia ubonensis RF23-BP41	None	4	7961598	67.07	3052802	100	1.41	0	92.95	ubonensis	B
124	GCA_001718395.1	GCA001718395.1	124	SAMN03449179	Burkholderia cepacia INT3-BP177	None	2	7337382	66.81	3728457	100	0.4	0	98	cepacia	B
125	GCA_001718415.1	GCA001718415.1	125	SAMN03449185	Burkholderia pseudomultivorans	None	3	7956789	67.3	4849929	100	0.5	0	97.5	pseudomultivorans	B
126	GCA_001718495.1	GCA001718495.1	126	SAMN03449233	Burkholderia vietnamiensis FL-2-3-30-S1-D0	None	3	6815283	67.23	2428798	100	0.5	0	97.5	vietnamiensis	B
127	GCA_001718515.1	GCA001718515.1	127	SAMN03449242	Burkholderia cenocepacia FL-5-3-30-S1-D7	None	2	6330751	67.05	3461321	100	0	0	100	cenocepacia	B
128	GCA_001718535.1	GCA001718535.1	128	SAMN03449243	Burkholderia seminalis	None	3	7648944	67.3	3050136	100	0	0	100	seminalis	B
129	GCA_001718555.1	GCA001718555.1	129	SAMN03449247	Burkholderia metallica	None	3	7424240	67.09	2967116	100	0.4	100	98	metallica	B
130	GCA_001718575.1	GCA001718575.1	130	SAMN03449255	Burkholderia lata	None	3	8354839	66.51	3386917	100	1.2	0	94	lata	B
131	GCA_001718615.1	GCA001718615.1	131	SAMN04196786	Burkholderia thailandensis	None	2	6767931	67.78	3827782	99.9	0.36	0	98.1	thailandensis	A
132	GCA_001718635.1	GCA001718635.1	132	SAMN04196788	Burkholderia thailandensis 2002721643	Env	3	6950257	67.51	3897156	100	0.06	0	99.7	thailandensis	A
133	GCA_001718655.1	GCA001718655.1	133	SAMN03449265	Burkholderia ubonensis MSMB2035	None	3	7235060	66.84	3935154	100	1.46	0	92.7	ubonensis	B
134	GCA_001718695.1	GCA001718695.1	134	SAMN03449272	Burkholderia ubonensis MSMB0783	None	3	6684845	67.34	2186651	99.76	1.05	85.71	94.51	ubonensis	B
135	GCA_001718755.1	GCA001718755.1	135	SAMN03449401	Burkholderia multivorans AU1185	Path	3	6620936	66.87	3525707	99.9	0	0	99.9	multivorans	B
136	GCA_001718775.1	GCA001718775.1	136	SAMN03449402	Burkholderia vietnamiensis AU1233	Path	2	6835067	66.86	5577538	100	1.01	0	94.95	vietnamiensis	B
137	GCA_001718795.1	GCA001718795.1	137	SAMN03449404	Burkholderia latens AU17928	Path	4	6614478	66.37	3331737	100	0.4	0	98	latens	B
138	GCA_001718815.1	GCA001718815.1	138	SAMN03449410	Burkholderia vietnamiensis HI2297	None	3	6764532	67.06	2215292	100	0	0	100	vietnamiensis	B
139	GCA_001718835.1	GCA001718835.1	139	SAMN03449447	Burkholderia cepacia MSMB1184WGS	None	3	8003631	66.39	3417004	99.76	1.24	0	93.56	cepacia	B
140	GCA_001718855.1	GCA001718855.1	140	SAMN03449449	Burkholderia ubonensis MSMB1189WGS	None	3	8028759	66.79	3435939	100	1.24	0	93.8	ubonensis	B
142	GCA_001718895.1	GCA001718895.1	142	SAMN03449602	Burkholderia cenocepacia MSMB384WGS	None	3	7780598	67.25	3069864	99.87	0.2	0	98.87	cenocepacia	B
143	GCA_001718915.1	GCA001718915.1	143	SAMN03449611	Burkholderia vietnamiensis MSMB608WGS	None	4	6891714	67	2229737	100	0.27	0	98.65	vietnamiensis	B
144	GCA_001718955.1	GCA001718955.1	144	SAMN03449637	Burkholderia stagnalis MSMB735WGS	None	3	7583807	67.65	3001569	100	1.21	0	93.95	stagnalis	B
145	GCA_001718975.1	GCA001718975.1	145	SAMN03449682	Burkholderia ubonensis MSMB1471WGS	None	4	7463411	67.36	3094056	100	1.92	0	90.4	ubonensis	B
146	GCA_001718995.1	GCA001718995.1	146	SAMN03449689	Burkholderia multivorans MSMB1640WGS	None	3	6845362	66.9	3451669	100	0.18	0	99.1	multivorans	B
147	GCA_001729545.1	GCA001729545.1	147	SAMN05607081	Burkholderia mallei Bahrain1	Path	2	5780166	68.51	3553991	99.89	0	0	99.89	mallei	A
148	GCA_001742165.1	GCA001742165.1	148	SAMN05367054	Burkholderia stabilis ATCCBAA-67	Path	3	8527947	66.42	3318880	99.87	0.54	0	97.17	stabilis	B
149	GCA_001885195.1	GCA001885195.1	149	SAMN05930279	Burkholderia pseudomallei VB976100	Path	2	7281208	68.05	4090973	100	0	0	100	pseudomallei	A
150	GCA_001887555.1	GCA001887555.1	150	SAMN05571215	Burkholderia pseudomallei Burk178-Type1	Path	2	7290949	68.04	4054259	99.99	0.17	0	99.14	pseudomallei	A
151	GCA_001887575.1	GCA001887575.1	151	SAMN05571216	Burkholderia pseudomallei Burk178-Type2	Path	2	7290882	68.04	4054192	100	0.17	0	99.15	pseudomallei	A
152	GCA_001975065.1	GCA001975065.1	152	SAMN05607057	Burkholderia pseudomallei MSHR7929	Path	2	7248498	68.15	3976360	100	0	0	100	pseudomallei	A
153	GCA_001975085.1	GCA001975085.1	153	SAMN05607056	Burkholderia pseudomallei MSHR6755	Path	2	7300607	68.11	4050877	100	0.34	0	98.3	pseudomallei	A
154	GCA_001975105.1	GCA001975105.1	154	SAMN05607051	Burkholderia pseudomallei MSHR5864	Path	2	7317380	68.09	4067698	100	0.34	100	98.3	pseudomallei	A
155	GCA_001975125.1	GCA001975125.1	155	SAMN04226311	Burkholderia pseudomallei MSHR4083	Path	2	7437059	67.89	4056633	100	0.03	0	99.85	pseudomallei	A
156	GCA_001975145.1	GCA001975145.1	156	SAMN04226303	Burkholderia pseudomallei MSHR3763	Path	2	7436980	67.89	4056707	100	0.03	0	99.85	pseudomallei	A
157	GCA_001980585.2	GCA001980585.2	157	SAMN04208781	Burkholderia pseudomallei MSHR5089	Path	2	6998496	68.24	3880126	99.26	0.03	0	99.11	pseudomallei	A
158	GCA_001999785.1	GCA001999785.1	158	SAMN05001925	Burkholderia cenocepacia VC7848	Path	1	7499459	66.92	7499459	100	0.34	0	98.3	cenocepacia	B
159	GCA_001999825.1	GCA001999825.1	159	SAMN05001933	Burkholderia cenocepacia VC12802	Path	2	7394909	67.05	6339862	100	0	0	100	cenocepacia	B
160	GCA_001999885.1	GCA001999885.1	160	SAMN05001912	Burkholderia cenocepacia VC12308	Path	4	7634498	67.15	2984720	99.87	0.2	0	98.87	cenocepacia	B
161	GCA_002007585.1	GCA002007585.1	161	SAMN05756084	Burkholderia cenocepacia CR318	Env	3	7664894	66.84	3097552	100	0.54	0	97.3	cenocepacia	B
162	GCA_002097715.1	GCA002097715.1	162	SAMN06690200	Burkholderia ubonensis subsp. mesacidophila ATCC31433	Env	4	7840830	67.06	3308659	100	2.7	0	86.5	ubonensis	B
163	GCA_002110945.1	GCA002110945.1	163	SAMN06007561	Burkholderia pseudomallei 2008724734	Path	2	7482386	67.84	4195298	100	0.1	0	99.5	pseudomallei	A
164	GCA_002110965.1	GCA002110965.1	164	SAMN06007566	Burkholderia pseudomallei 2011756295	Path	2	7498324	67.81	4224888	99.97	0.04	0	99.77	pseudomallei	A
165	GCA_002111005.1	GCA002111005.1	165	SAMN06007572	Burkholderia pseudomallei 2013746878	Path	2	7330383	67.97	4062516	100	0	0	100	pseudomallei	A
166	GCA_002111025.1	GCA002111025.1	166	SAMN06007573	Burkholderia pseudomallei 2013833055	Env	2	7343829	67.94	4077823	100	0.04	0	99.8	pseudomallei	A
167	GCA_002111045.1	GCA002111045.1	167	SAMN06007576	Burkholderia pseudomallei 3000015237	Path	2	7319687	67.94	4056450	100	0	0	100	pseudomallei	A
168	GCA_002111085.1	GCA002111085.1	168	SAMN06007557	Burkholderia pseudomallei 2002721184	Path	2	7382136	67.94	4121819	100	0.11	0	99.45	pseudomallei	A
169	GCA_002111105.1	GCA002111105.1	169	SAMN06007559	Burkholderia pseudomallei 2002734728	Path	2	7234496	68.08	4149750	99.98	0.03	0	99.83	pseudomallei	A
170	GCA_002111125.1	GCA002111125.1	170	SAMN06007563	Burkholderia pseudomallei 2008724860	Path	3	7542656	67.79	4032598	100	0.39	0	98.05	pseudomallei	A
171	GCA_002111145.1	GCA002111145.1	171	SAMN06007564	Burkholderia pseudomallei 2010007509	Path	2	7186084	68.09	4047168	100	0.07	0	99.65	pseudomallei	A
172	GCA_002111165.1	GCA002111165.1	172	SAMN06007565	Burkholderia pseudomallei 2011756189	Path	2	7344971	67.96	4099199	100	0.05	0	99.75	pseudomallei	A
173	GCA_002111205.1	GCA002111205.1	173	SAMN06007569	Burkholderia pseudomallei 2013746777	Path	2	7270495	68.06	4191510	100	0.03	0	99.85	pseudomallei	A
174	GCA_002111225.1	GCA002111225.1	174	SAMN06007570	Burkholderia pseudomallei 2013746811	Path	2	7200858	68.14	4012048	99.71	0.08	0	99.31	pseudomallei	A
175	GCA_002111245.1	GCA002111245.1	175	SAMN06007571	Burkholderia pseudomallei 2013746877	Path	2	7330290	67.97	4062501	99.63	0	0	99.63	pseudomallei	A
176	GCA_002111265.1	GCA002111265.1	176	SAMN06007574	Burkholderia pseudomallei 2013833057	Env	2	7343602	67.94	4077668	99.83	0.04	0	99.63	pseudomallei	A
177	GCA_002111285.1	GCA002111285.1	177	SAMN06007578	Burkholderia pseudomallei 3000047530	Path	2	7436525	67.88	4191431	99.99	0	0	99.99	pseudomallei	A
178	GCA_002111305.1	GCA002111305.1	178	SAMN06007579	Burkholderia pseudomallei 3000465972	Path	2	7428404	67.92	4121864	100	0	0	100	pseudomallei	A
179	GCA_002111325.1	GCA002111325.1	179	SAMN06007555	Burkholderia pseudomallei 2002721123	Path	2	7235491	68.03	4027562	100	0.15	0	99.25	pseudomallei	A
180	GCA_002111345.1	GCA002111345.1	180	SAMN06007556	Burkholderia pseudomallei 2002721171	Path	2	7191137	68.11	4046807	100	0	0	100	pseudomallei	A
181	GCA_002111365.1	GCA002111365.1	181	SAMN06007562	Burkholderia pseudomallei 2008724758	Path	2	7383789	67.92	4135235	99.99	0	0	99.99	pseudomallei	A
182	GCA_002111385.1	GCA002111385.1	182	SAMN06007577	Burkholderia pseudomallei 3000015486	Path	2	7447673	67.88	4177999	100	0	0	100	pseudomallei	A
184	GCA_002209085.2	GCA002209085.2	184	SAMN06173358	Burkholderia cepacia FDAARGOS_345	Env	4	8569854	66.6	3397795	100	0.2	0	99	cepacia	B
185	GCA_002345985.1	GCA002345985.1	185	SAMN03121648	Burkholderia mallei Turkey1	None	2	5591869	68.47	3471563	99.47	0	0	99.47	mallei	A
186	GCA_002346005.1	GCA002346005.1	186	SAMN03121657	Burkholderia mallei Turkey10	None	2	5728982	68.4	3623703	99.57	2.7	90.91	86.07	mallei	A
187	GCA_002346025.1	GCA002346025.1	187	SAMN03121649	Burkholderia mallei Turkey2	None	2	5592049	68.47	3471484	99.51	0	0	99.51	mallei	A
188	GCA_002346045.1	GCA002346045.1	188	SAMN03174435	Burkholderia mallei FMH	None	2	5835466	68.49	3510109	100	0	0	100	mallei	A
189	GCA_002346065.1	GCA002346065.1	189	SAMN03121650	Burkholderia mallei Turkey3	None	2	5663182	68.4	3558404	99.57	2.34	100	87.87	mallei	A
190	GCA_002346085.1	GCA002346085.1	190	SAMN03121651	Burkholderia mallei Turkey4	None	2	5732597	68.4	3625848	99.54	4.15	96	78.79	mallei	A
191	GCA_002346105.1	GCA002346105.1	191	SAMN03121652	Burkholderia mallei Turkey5	None	2	5698260	68.43	3512356	99.57	2.77	100	85.72	mallei	A
192	GCA_002346125.1	GCA002346125.1	192	SAMN03121653	Burkholderia mallei Turkey6	None	2	5747822	68.45	3507358	99.15	2.71	100	85.6	mallei	A
193	GCA_002346145.1	GCA002346145.1	193	SAMN03121654	Burkholderia mallei Turkey7	None	2	5725287	68.45	3578566	99.57	2.62	100	86.47	mallei	A
194	GCA_002346165.1	GCA002346165.1	194	SAMN03121655	Burkholderia mallei Turkey8	None	2	5694391	68.45	3573819	99.51	3.4	96.15	82.51	mallei	A
195	GCA_002346205.1	GCA002346205.1	195	SAMN03174429	Burkholderia mallei JHU	None	2	5736590	68.44	3510032	100	0	0	100	mallei	A
196	GCA_002356275.1	GCA002356275.1	196	SAMD00078039	Burkholderia stabilis FERMP-21014	Path	3	7721104	66.7	3163229	100	0.6	0	97	stabilis	B
197	GCA_002386205.1	GCA002386205.1	197	SAMN07312470	Burkholderia thailandensis FDAARGOS_426	Env	2	6729847	67.5	3967822	100	0.54	0	97.3	thailandensis	A
199	GCA_002407525.3	GCA002407525.3	199	SAMN07312432	Burkholderia cepacia FDAARGOS_388	Env	4	8569824	66.6	3397791	100	0.2	0	99	cepacia	B
200	GCA_002843645.1	GCA002843645.1	200	SAMN06473485	Burkholderia pseudomallei MSHR1435	Env	2	7278330	68.09	4019555	100	0	0	100	pseudomallei	A
201	GCA_002860065.1	GCA002860065.1	201	SAMN05762138	Burkholderia pseudomallei 14M0960418	None	2	7222235	68.16	4091945	100	0.42	100	97.9	pseudomallei	A
202	GCA_003019945.1	GCA003019945.1	202	SAMN05004748	Burkholderia vietnamiensis FDAARGOS_239	Env	4	6930411	66.83	2262065	100	0.08	0	99.6	vietnamiensis	B
203	GCA_003019965.1	GCA003019965.1	203	SAMN05004755	Burkholderia multivorans FDAARGOS_246	Path	3	6322859	67.24	3428385	100	0.08	0	99.6	multivorans	B
204	GCA_003020025.1	GCA003020025.1	204	SAMN05004746	Burkholderia thailandensis FDAARGOS_237	Env	2	6672812	67.66	3819771	100	0.26	0	98.7	thailandensis	A
205	GCA_003020185.1	GCA003020185.1	205	SAMN05004747	Burkholderia thailandensis FDAARGOS_238	Path	2	6768654	67.78	3827809	100	0.36	0	98.2	thailandensis	A
206	GCA_003076415.1	GCA003076415.1	206	SAMN06842015	Burkholderia cenocepacia PC184 Mulks	Path	3	7067048	66.86	2856344	99.06	0.2	100	98.06	cenocepacia	B
207	GCA_003233675.1	GCA003233675.1	207	SAMN09373284	Burkholderia pyrrocinia JP2-270	Env	5	8925310	65.96	3274969	100	1.48	0	92.6	pyrrocinia	B
208	GCA_003330765.1	GCA003330765.1	208	SAMN07985438	Burkholderia pyrrocinia mHSR5	Env	3	8004399	66.33	3400486	99.97	0.6	0	96.97	pyrrocinia	B
209	GCA_003366075.1	GCA003366075.1	209	SAMN08944490	Burkholderia anthina IDO3	Env	4	8003806	66.39	3139806	100	1.79	0	91.05	anthina	B
210	GCA_003445415.1	GCA003445415.1	210	SAMN02864945	Burkholderia pseudomallei BEK	None	3	7228737	68.1	4033039	100	0.04	0	99.8	pseudomallei	A
211	GCA_003546465.1	GCA003546465.1	211	SAMN02795966	Burkholderia cepacia ATCC25416	None	4	8567011	66.61	3396456	100	0.2	0	99	cepacia	B
212	GCA_003547015.1	GCA003547015.1	212	SAMN08120385	Burkholderia pseudomallei R15	Path	2	7179387	68.2	4066496	99.96	0	0	99.96	pseudomallei	A
213	GCA_003547035.1	GCA003547035.1	213	SAMN08120362	Burkholderia pseudomallei D286	Path	2	7102313	68.19	3987008	99.98	0	0	99.98	pseudomallei	A
214	GCA_003547055.1	GCA003547055.1	214	SAMN08120384	Burkholderia pseudomallei PMC2000	Path	2	7187124	68.15	4013273	99.99	0.06	0	99.69	pseudomallei	A
215	GCA_003606245.1	GCA003606245.1	215	SAMN07638450	Burkholderia pseudomallei BPHN1	Path	2	7293627	68.06	4075641	100	0	0	100	pseudomallei	A
217	GCA_003614815.1	GCA003614815.1	217	SAMN05004750	Burkholderia thailandensis FDAARGOS_241	Env	2	6684124	67.66	3862564	99.54	0.06	0	99.24	thailandensis	A
218	GCA_003614835.1	GCA003614835.1	218	SAMN05004751	Burkholderia thailandensis FDAARGOS_242	Env	2	6653311	67.69	3801254	100	0.06	0	99.7	thailandensis	A
219	GCA_003704285.1	GCA003704285.1	219	SAMN03449226	Burkholderia contaminans FL-1-2-30-S1-D0	None	3	8170775	66.53	3182734	100	0.48	0	97.6	contaminans	B
220	GCA_003711145.1	GCA003711145.1	220	SAMN08042342	Burkholderia lata A05	Path	3	8787009	66.19	3706323	100	1.58	0	92.1	lata	B
222	GCA_003798245.1	GCA003798245.1	222	SAMN10228573	Burkholderia pseudomallei FDAARGOS_593	Path	2	7255525	68.11	4098323	100	0.39	0	98.05	pseudomallei	A
223	GCA_003798265.1	GCA003798265.1	223	SAMN10228572	Burkholderia pseudomallei FDAARGOS_592	Path	2	7146686	68.16	4007610	100	0.22	0	98.9	pseudomallei	A
224	GCA_003798365.1	GCA003798365.1	224	SAMN10228574	Burkholderia pseudomallei FDAARGOS_594	Path	2	7180388	68.14	4003948	100	0	0	100	pseudomallei	A
225	GCA_003812365.1	GCA003812365.1	225	SAMN10163240	Burkholderia multivorans FDAARGOS_547	Path	3	6394083	67.29	3356899	100	0	0	100	multivorans	B
226	GCA_003812585.1	GCA003812585.1	226	SAMN10163241	Burkholderia multivorans FDAARGOS_548	Path	3	6653864	67	2383823	100	0.18	0	99.1	multivorans	B
227	GCA_003812965.1	GCA003812965.1	227	SAMN10163172	Burkholderia multivorans FDAARGOS_496	Path	3	7796416	67.25	3155590	100	1.61	0	91.95	multivorans	B
228	GCA_003813045.1	GCA003813045.1	228	SAMN10163186	Burkholderia dolosa FDAARGOS_562	Path	3	6409101	67.01	3406611	99.6	0.13	0	98.95	dolosa	B
229	GCA_003966315.1	GCA003966315.1	229	SAMN10081159	Burkholderia cenocepacia YG-3	None	3	8036463	66.81	3039797	99.87	1.07	16.67	94.52	cenocepacia	B
230	GCA_004323015.1	GCA004323015.1	230	SAMN10948535	Burkholderia pseudomallei BPs110	Path	2	6962327	68.47	3859639	99.92	0	0	99.92	pseudomallei	A
231	GCA_004323035.1	GCA004323035.1	231	SAMN10948547	Burkholderia pseudomallei BPs111	None	2	6966412	68.45	3852886	99.92	0	0	99.92	pseudomallei	A
232	GCA_004348055.1	GCA004348055.1	232	SAMN10961208	Burkholderia pseudomallei BPs115	Path	2	6958638	68.41	3854943	99.99	0	0	99.99	pseudomallei	A
233	GCA_004348075.1	GCA004348075.1	233	SAMN10961418	Burkholderia pseudomallei BPs116	None	2	6920216	68.47	3850633	99.66	0	0	99.66	pseudomallei	A
234	GCA_004367665.1	GCA004367665.1	234	SAMN11124809	Burkholderia pseudomallei BPs114	Path	2	6941499	68.44	3842045	100	0	0	100	pseudomallei	A
235	GCA_004367685.1	GCA004367685.1	235	SAMN11109762	Burkholderia pseudomallei BPs123	Path	2	6975017	68.43	3855598	99.92	0	0	99.92	pseudomallei	A
236	GCA_004367705.1	GCA004367705.1	236	SAMN11125344	Burkholderia pseudomallei BPs112	Path	2	6945494	68.45	3847660	99.6	0	0	99.6	pseudomallei	A
237	GCA_004367725.1	GCA004367725.1	237	SAMN11110186	Burkholderia pseudomallei BPs133	Path	2	6941963	68.44	3842655	99.92	0	0	99.92	pseudomallei	A
238	GCA_004526325.1	GCA004526325.1	238	SAMN11180678	Burkholderia pseudomallei BPs122	Path	2	6986353	68.44	3866281	100	0	0	100	pseudomallei	A
239	GCA_004842085.1	GCA004842085.1	239	SAMN09373889	Burkholderia pseudomallei HNBP001	Path	2	7163595	68.18	3800466	100	0.07	100	99.65	pseudomallei	A
241	GCA_005853645.1	GCA005853645.1	241	SAMN11774884	Burkholderia pseudomallei VB3253	Path	2	7180501	68.1	4017865	99.38	0.03	0	99.23	pseudomallei	A
242	GCA_005862325.1	GCA005862325.1	242	SAMN11792775	Burkholderia pseudomallei VB2514	Path	2	7103279	67.97	3987244	97.51	0.07	66.67	97.16	pseudomallei	A
243	GCA_005937855.2	GCA005937855.2	243	SAMN11620957	Burkholderia ambifaria KBS0801	Env	3	7381868	66.64	2783599	100	0	0	100	ambifaria	B
244	GCA_006094315.1	GCA006094315.1	244	SAMN10591700	Burkholderia cepacia ATCC25416	None	5	8574389	66.59	3396958	100	0.2	0	99	cepacia	B
245	GCA_007724625.1	GCA007724625.1	245	SAMN12347524	Burkholderia contaminans ZCC	Env	5	9002241	66.06	3249718	99.87	0.42	0	97.77	contaminans	B
246	GCA_008693485.1	GCA008693485.1	246	SAMN11056338	Burkholderia multivorans FDAARGOS_623	Path	3	6478619	67.12	3559578	100	0	0	100	multivorans	B
247	GCA_008693525.1	GCA008693525.1	247	SAMN11056337	Burkholderia multivorans FDAARGOS_622	Path	3	6478636	67.12	3559579	100	0	0	100	multivorans	B
248	GCA_008728255.1	GCA008728255.1	248	SAMN11191493	Burkholderia pseudomallei Yap6	Path	2	7104388	68.25	3932929	99.65	0	0	99.65	pseudomallei	A
249	GCA_008728275.1	GCA008728275.1	249	SAMN11191492	Burkholderia pseudomallei Yap7	Path	2	7080298	68.25	3932431	99.03	0	0	99.03	pseudomallei	A
250	GCA_008728295.1	GCA008728295.1	250	SAMN11191491	Burkholderia pseudomallei Yap5	Path	2	7106538	68.25	3934903	99.66	0	0	99.66	pseudomallei	A
251	GCA_008728315.1	GCA008728315.1	251	SAMN11191490	Burkholderia pseudomallei Yap4	Path	2	7091600	68.25	3931933	99.66	0	0	99.66	pseudomallei	A
252	GCA_008728335.1	GCA008728335.1	252	SAMN11191485	Burkholderia pseudomallei Yap3a	Path	2	7102482	68.25	3933419	99.66	0	0	99.66	pseudomallei	A
253	GCA_008728355.1	GCA008728355.1	253	SAMN11191481	Burkholderia pseudomallei Yap2a	Path	2	7099437	68.25	3931555	99.66	0	0	99.66	pseudomallei	A
254	GCA_008728375.1	GCA008728375.1	254	SAMN11191480	Burkholderia pseudomallei Yap1	Path	2	7141850	68.22	3933317	99.66	0	0	99.66	pseudomallei	A
255	GCA_009191525.1	GCA009191525.1	255	SAMN08741666	Burkholderia contaminans SK875	None	4	8596045	66.3	3247714	100	0.08	0	99.6	contaminans	B
257	GCA_009586235.1	GCA009586235.1	257	SAMN12612766	Burkholderia cepacia BC16	Env	3	8366868	66.75	3430130	100	0.4	0	98	cepacia	B
258	GCA_009730035.1	GCA009730035.1	258	SAMN11056434	Burkholderia multivorans FDAARGOS_719	Path	5	6565647	67.28	3422468	100	0.04	0	99.8	multivorans	B
259	GCA_009730175.1	GCA009730175.1	259	SAMN11056441	Burkholderia multivorans FDAARGOS_726	Path	3	6518690	67.3	3350628	99.95	0	0	99.95	multivorans	B
260	GCA_009730195.1	GCA009730195.1	260	SAMN11056437	Burkholderia multivorans FDAARGOS_722	Path	3	6590444	67.1	3432204	100	0	0	100	multivorans	B
261	GCA_009755625.1	GCA009755625.1	261	SAMN13483398	Burkholderia contaminans XL73	None	5	8656859	66.26	3247807	100	0.08	0	99.6	contaminans	B
265	GCA_011578485.1	GCA011578485.1	265	SAMN14351735	Burkholderia thailandensis BPM	Path	2	6601257	67.78	3725540	100	2.48	90	87.6	thailandensis	A
270	GCA_013822785.1	GCA013822785.1	270	SAMN14770371	Burkholderia vietnamiensis MBR-1	Env	5	7106862	66.75	2210956	100	0.43	0	97.85	vietnamiensis	B
271	GCA_014211915.1	GCA014211915.1	271	SAMN03287647	Burkholderia cenocepacia PS27	None	4	7607708	66.93	2857915	99.83	0.4	0	97.83	cenocepacia	B
273	GCA_014357995.1	GCA014357995.1	273	SAMN14693155	Burkholderia cenocepacia K56-2	None	4	7741920	67.01	3211025	99.87	0.04	0	99.67	cenocepacia	B
274	GCA_014854795.1	GCA014854795.1	274	SAMN08724754	Burkholderia cepacia 39628	Path	3	8403907	66.8	3415325	99.87	0	0	99.87	cepacia	B
276	GCA_016027435.1	GCA016027435.1	276	SAMN13450430	Burkholderia oklahomensis	None	2	7319520	66.93	4192837	100	0.96	0	95.2	oklahomensis	A
277	GCA_016027455.1	GCA016027455.1	277	SAMN13450429	Burkholderia humptydooensis	None	3	7286661	67.14	4068027	100	0.56	0	97.2	humptydooensis	A
278	GCA_016127755.1	GCA016127755.1	278	SAMN16357196	Burkholderia ambifaria FDAARGOS_1027	None	4	7523597	66.78	2646970	100	0	0	100	ambifaria	B
279	GCA_016458785.1	GCA016458785.1	279	SAMN17082921	Burkholderia ambifaria BJQ0010	Env	7	6301945	66.76	3480598	100	1.55	100	92.25	ambifaria	B
280	GCA_016458805.1	GCA016458805.1	280	SAMN17126017	Burkholderia anthina BJQ0011	Env	2	6456500	66.37	3464850	100	0.4	0	98	anthina	B
283	GCA_016774495.1	GCA016774495.1	283	SAMN17319786	Burkholderia thailandensis AW34-19p	Env	3	6961330	67.44	3830943	98.94	0.06	0	98.64	thailandensis	A
284	GCA_016864355.1	GCA016864355.1	284	SAMN17766538	Burkholderia pseudomallei VB29710	Path	2	7470254	67.94	4166395	99.38	0.08	0	98.98	pseudomallei	A
285	GCA_016889205.1	GCA016889205.1	285	SAMN16357414	Burkholderia dolosa FDAARGOS_1272	None	3	6409097	67.01	3406606	99.6	0.13	0	98.95	dolosa	B
286	GCA_016899425.1	GCA016899425.1	286	SAMN13243640	Burkholderia cenocepacia MS389	Env	3	7746250	66.73	3002449	100	0.66	25	96.7	cenocepacia	B
287	GCA_016899445.1	GCA016899445.1	287	SAMN12339773	Burkholderia pyrrocinia MS455	Env	4	8055789	66.06	3288546	99.7	0.4	33.33	97.7	pyrrocinia	B
288	GCA_017165175.1	GCA017165175.1	288	SAMN13876244	Burkholderia multivorans P2Bm2011a	None	4	6705051	67.04	3416863	99.9	0.04	0	99.7	multivorans	B
289	GCA_017165195.1	GCA017165195.1	289	SAMN13876243	Burkholderia multivorans P1Bm2015	None	3	6499180	67.25	3330593	100	0.04	0	99.8	multivorans	B
290	GCA_017165475.1	GCA017165475.1	290	SAMN13876242	Burkholderia multivorans P1Bm2014	None	3	6497010	67.25	3329413	100	0.04	0	99.8	multivorans	B
291	GCA_017165495.1	GCA017165495.1	291	SAMN13876240	Burkholderia multivorans P1Bm2012b	None	3	6495911	67.25	3328426	100	0.04	0	99.8	multivorans	B
292	GCA_017165515.1	GCA017165515.1	292	SAMN13876238	Burkholderia multivorans P1Bm2011b	None	3	6496880	67.25	3328959	100	0.04	0	99.8	multivorans	B
293	GCA_017165535.1	GCA017165535.1	293	SAMN13876237	Burkholderia multivorans P1Bm2011a	None	3	6498339	67.25	3329349	99.46	0.04	0	99.26	multivorans	B
294	GCA_017165555.1	GCA017165555.1	294	SAMN13876236	Burkholderia multivorans P1Bm2009	None	4	6569085	67.19	3328147	100	0.04	0	99.8	multivorans	B
295	GCA_017378155.1	GCA017378155.1	295	SAMN18236381	Burkholderia pseudomallei VBM21822	Path	3	7378952	67.93	4046673	100	0.03	0	99.85	pseudomallei	A
296	GCA_017378195.1	GCA017378195.1	296	SAMN18236418	Burkholderia pseudomallei VBM21885	Path	2	7320639	68.05	4117487	100	0.03	0	99.85	pseudomallei	A
297	GCA_017378235.1	GCA017378235.1	297	SAMN18236557	Burkholderia pseudomallei VBM23831	Path	3	7369223	67.83	3924767	97.64	0.2	0	96.64	pseudomallei	A
298	GCA_017378275.1	GCA017378275.1	298	SAMN18236780	Burkholderia pseudomallei VBP399	Path	2	7270936	68.07	4071067	100	0	0	100	pseudomallei	A
299	GCA_017378315.3	GCA017378315.3	299	SAMN18236779	Burkholderia pseudomallei VBP364	Path	2	7146338	68.06	4071728	98.65	0.03	0	98.5	pseudomallei	A
300	GCA_017378355.1	GCA017378355.1	300	SAMN18237298	Burkholderia pseudomallei VBP21885	Path	2	7220562	68.02	4049558	97.64	0.03	0	97.49	pseudomallei	A
301	GCA_017378435.1	GCA017378435.1	301	SAMN18237804	Burkholderia pseudomallei VBP23831	Path	2	7299287	67.95	4044757	100	0.03	0	99.85	pseudomallei	A
302	GCA_017514945.1	GCA017514945.1	302	SAMN18313708	Burkholderia anthina 1CH1	None	5	8457373	66.28	3086006	100	2.02	0	89.9	anthina	B
303	GCA_017815595.1	GCA017815595.1	303	SAMN18497774	Burkholderia latens AU0505	Path	3	5689981	66.27	3230902	100	0	0	100	latens	B
304	GCA_017815615.1	GCA017815615.1	304	SAMN18497773	Burkholderia latens AU2934	Path	4	6564452	66.37	3328387	100	0.4	0	98	latens	B
306	GCA_018223765.1	GCA018223765.1	306	SAMN18839524	Burkholderia cenocepacia toggle2	Path	5	8055108	67.01	3176312	99.73	1.8	0	90.73	cenocepacia	B
307	GCA_018223785.1	GCA018223785.1	307	SAMN18839523	Burkholderia contaminans toggle1	Path	6	9280736	65.91	3267640	100	0.43	20	97.85	contaminans	B
308	GCA_018223805.1	GCA018223805.1	308	SAMN18839526	Burkholderia cenocepacia toggle4	Path	3	7908060	67.22	3219652	99.87	0.3	25	98.37	cenocepacia	B
309	GCA_018228345.1	GCA018228345.1	309	SAMN18825623	Burkholderia pseudomallei WC19	Env	3	7104428	68.21	3947811	100	0.34	0	98.3	pseudomallei	A
310	GCA_018228385.1	GCA018228385.1	310	SAMN18825621	Burkholderia pseudomallei BD5	Env	3	7120338	68.16	3990066	100	0.34	0	98.3	pseudomallei	A
311	GCA_018228525.1	GCA018228525.1	311	SAMN18825622	Burkholderia pseudomallei N2	Env	3	7151311	68.19	3995906	100	0.34	0	98.3	pseudomallei	A
312	GCA_018228545.1	GCA018228545.1	312	SAMN18825617	Burkholderia pseudomallei AW9	Env	3	7024372	68.19	3944884	99.66	0.34	0	97.96	pseudomallei	A
313	GCA_018228565.1	GCA018228565.1	313	SAMN18825619	Burkholderia pseudomallei AW17-23	Env	3	7101487	68.21	3945139	100	0.34	0	98.3	pseudomallei	A
314	GCA_018228585.1	GCA018228585.1	314	SAMN18825620	Burkholderia pseudomallei AW44	Env	3	7138315	68.18	3985679	100	0.34	0	98.3	pseudomallei	A
315	GCA_018228605.1	GCA018228605.1	315	SAMN18825618	Burkholderia pseudomallei AW17-22	Env	3	7138134	68.18	3985970	100	0.34	0	98.3	pseudomallei	A
316	GCA_018228625.1	GCA018228625.1	316	SAMN18839525	Burkholderia cenocepacia toggle3	Path	6	8143477	66.93	3191508	99.87	1.88	0	90.47	cenocepacia	B
317	GCA_018417535.1	GCA018417535.1	317	SAMN18011282	Burkholderia pyrrocinia Hargis	Env	3	8538927	66.35	3307718	100	1.21	16.67	93.95	pyrrocinia	B
318	GCA_018771365.1	GCA018771365.1	318	SAMN19473366	Burkholderia pseudomallei VBP21822	Path	4	7377022	67.93	4046877	100	0.03	0	99.85	pseudomallei	A
319	GCA_019915365.1	GCA019915365.1	319	SAMN20982457	Burkholderia contaminans SCAID TST1-2021	Path	6	8363142	66.25	3129934	98.21	0.48	0	95.81	contaminans	B
320	GCA_019930785.1	GCA019930785.1	320	SAMN20888880	Burkholderia dolosa FDAARGOS_1463	None	3	6195642	66.93	3410295	99.6	0.22	0	98.5	dolosa	B
321	GCA_020099355.1	GCA020099355.1	321	SAMN21218844	Burkholderia vietnamiensis FDAARGOS_1488	None	4	6930499	66.83	2262096	100	0.08	0	99.6	vietnamiensis	B
322	GCA_020736245.1	GCA020736245.1	322	SAMN22091641	Burkholderia dolosa FDAARGOS_1544	Path	3	6411456	67.01	3408891	99.6	0.13	0	98.95	dolosa	B
323	GCA_020843905.1	GCA020843905.1	323	SAMN22635689	Burkholderia ambifaria B21-008	Env	3	7421842	66.7	2790852	99.7	0	0	99.7	ambifaria	B
324	GCA_020843925.1	GCA020843925.1	324	SAMN22635687	Burkholderia ambifaria B21-006	Env	4	7605080	66.56	2746885	100	0	0	100	ambifaria	B
325	GCA_020843945.1	GCA020843945.1	325	SAMN22635688	Burkholderia ambifaria B21-007	Env	3	7796014	66.48	3226031	100	0.2	0	99	ambifaria	B
326	GCA_020843965.1	GCA020843965.1	326	SAMN22635686	Burkholderia ambifaria B21-005	Env	3	7720745	66.48	3132505	100	0.2	0	99	ambifaria	B
327	GCA_020843985.1	GCA020843985.1	327	SAMN22635685	Burkholderia ambifaria B21-004	Env	3	7493330	66.67	2827353	100	0.2	0	99	ambifaria	B
329	GCA_021484945.1	GCA021484945.1	329	SAMN24665687	Burkholderia cepacia CMCC(B)23005	Path	3	8636651	66.69	3474201	100	0.2	0	99	cepacia	B
330	GCA_021535065.1	GCA021535065.1	330	SAMN24782180	Burkholderia cenocepacia CMCC(B)23006	Env	4	8112046	66.53	3224222	99.87	2.18	66.67	88.97	cenocepacia	B
331	GCA_021899435.1	GCA021899435.1	331	SAMN25211101	Burkholderia aenigmatica CMCC(B)23010	None	4	9449413	65.76	3713971	99.66	1.76	0	90.86	aenigmatica	B
332	GCA_022213445.1	GCA022213445.1	332	SAMN11056436	Burkholderia vietnamiensis FDAARGOS_721	Path	4	7018556	66.97	2300155	100	0.2	0	99	vietnamiensis	B
333	GCA_022533485.1	GCA022533485.1	333	SAMN26027413	Burkholderia contaminans B17-01563-1	Path	4	8617690	66.3	3278817	100	0.08	0	99.6	contaminans	B
334	GCA_022809715.1	GCA022809715.1	334	SAMN26934490	Burkholderia pyrrocinia JK-SH007	Env	3	7693326	66.62	3004083	100	0.34	0	98.3	pyrrocinia	B
335	GCA_023053515.1	GCA023053515.1	335	SAMN27545478	Burkholderia cepacia BRDJ	Env	3	8745840	66.66	3539936	100	0.2	0	99	cepacia	B
336	GCA_023373625.1	GCA023373625.1	336	SAMN20348567	Burkholderia multivorans 2007Ycf278	None	3	6439223	67.04	3570861	100	0	0	100	multivorans	B
337	GCA_023373645.1	GCA023373645.1	337	SAMN20348566	Burkholderia multivorans 2006Ycf877	None	3	6439216	67.04	3570838	100	0	0	100	multivorans	B
338	GCA_023373665.1	GCA023373665.1	338	SAMN20348565	Burkholderia multivorans 2005Ycf971III	None	3	6308839	67.22	3398546	100	0	0	100	multivorans	B
339	GCA_023373685.1	GCA023373685.1	339	SAMN20348562	Burkholderia multivorans 2004Ycf1069VI	None	3	6308780	67.22	3398495	100	0	0	100	multivorans	B
340	GCA_023373725.1	GCA023373725.1	340	SAMN20348560	Burkholderia vietnamiensis 2003Ycf867	None	4	6606386	67.18	2145061	99.19	0	0	99.19	vietnamiensis	B
341	GCA_023374315.1	GCA023374315.1	341	SAMN20348620	Burkholderia multivorans 2020Y71628512IV	None	3	6263981	67.24	3359399	99.92	0	0	99.92	multivorans	B
342	GCA_023374335.1	GCA023374335.1	342	SAMN20348617	Burkholderia cenocepacia 2019Y71443953II	None	3	7650863	67.38	3122052	99.87	0.01	0	99.82	cenocepacia	B
343	GCA_023374355.1	GCA023374355.1	343	SAMN20348615	Burkholderia multivorans 2019Y71421880II	None	3	6382921	67.08	3398001	99.6	0	0	99.6	multivorans	B
344	GCA_023374375.1	GCA023374375.1	344	SAMN20348614	Burkholderia multivorans 2019Y71417852IX	None	4	6753950	67.1	3466987	99.6	0.2	0	98.6	multivorans	B
345	GCA_023374395.1	GCA023374395.1	345	SAMN20348612	Burkholderia multivorans 2019Y60005016V	None	3	6270722	67.25	3360663	100	0	0	100	multivorans	B
346	GCA_023374415.1	GCA023374415.1	346	SAMN20348609	Burkholderia multivorans 2017Y71087112III	None	4	6752520	67.1	3465544	99.6	0.2	0	98.6	multivorans	B
347	GCA_023374435.1	GCA023374435.1	347	SAMN20348608	Burkholderia multivorans 2017Y71079786	None	3	6735859	66.96	3484443	100	0.24	0	98.8	multivorans	B
348	GCA_023374455.1	GCA023374455.1	348	SAMN20348607	Burkholderia multivorans 2017Y71078597II	None	3	6253231	67.19	3365308	99.95	0.4	0	97.95	multivorans	B
349	GCA_023374475.1	GCA023374475.1	349	SAMN20348603	Burkholderia cepacia 2017Y70952565VI	None	2	8499470	66.66	4997612	100	0.4	0	98	cepacia	B
350	GCA_023374495.1	GCA023374495.1	350	SAMN20348601	Burkholderia multivorans 2016Y70910410I	None	3	6276559	67	3393740	100	0	0	100	multivorans	B
351	GCA_023374515.1	GCA023374515.1	351	SAMN20348600	Burkholderia multivorans 2016Y70888756VI	None	4	6401487	67.11	3374995	100	0.13	0	99.35	multivorans	B
352	GCA_023374535.1	GCA023374535.1	352	SAMN20348598	Burkholderia multivorans 2016Y70836300	None	3	6378777	67.19	3374577	100	0	0	100	multivorans	B
353	GCA_023374575.1	GCA023374575.1	353	SAMN20348594	Burkholderia multivorans 2015Y70629342III	None	3	6619305	66.95	3569564	100	0	0	100	multivorans	B
354	GCA_023374595.1	GCA023374595.1	354	SAMN20348593	Burkholderia multivorans 2014Y70532416II	None	4	6752535	67.1	3465546	99.6	0.2	0	98.6	multivorans	B
355	GCA_023374615.1	GCA023374615.1	355	SAMN20348592	Burkholderia multivorans 2014Y70522077	None	3	6253241	67.19	3365315	99.95	0.4	0	97.95	multivorans	B
356	GCA_023374635.1	GCA023374635.1	356	SAMN20348591	Burkholderia multivorans 2014Y70518672I	None	3	6349948	67.21	3347122	100	0	0	100	multivorans	B
357	GCA_023374655.1	GCA023374655.1	357	SAMN20348590	Burkholderia multivorans 2014Y70439247	None	3	6239154	67.18	3378067	100	0.03	0	99.85	multivorans	B
358	GCA_023374675.1	GCA023374675.1	358	SAMN20348582	Burkholderia cepacia 2011Ycf793I	None	3	8513808	66.66	3516028	99.6	0.4	0	97.6	cepacia	B
359	GCA_023374695.1	GCA023374695.1	359	SAMN20348581	Burkholderia multivorans 2011Ycf521III	None	4	6365401	67.14	3383971	100	0	0	100	multivorans	B
360	GCA_023374715.1	GCA023374715.1	360	SAMN20348580	Burkholderia cepacia 2011Ycf427V	None	3	8502540	66.66	3504726	100	0.4	0	98	cepacia	B
361	GCA_023374735.1	GCA023374735.1	361	SAMN20348578	Burkholderia multivorans 2010Ycf635	None	4	6393452	67.12	3414095	100	0	0	100	multivorans	B
362	GCA_023374755.1	GCA023374755.1	362	SAMN20348577	Burkholderia multivorans 2010Ycf576V	None	3	6310294	67.22	3400005	100	0	0	100	multivorans	B
363	GCA_023374775.1	GCA023374775.1	363	SAMN20348576	Burkholderia multivorans 2010Ycf503	None	6	6534180	66.78	3488591	100	0	0	100	multivorans	B
364	GCA_023374795.1	GCA023374795.1	364	SAMN20348575	Burkholderia multivorans 2010Ycf41	None	3	6370777	67.2	3369738	100	0	0	100	multivorans	B
365	GCA_023374815.1	GCA023374815.1	365	SAMN20348574	Burkholderia multivorans 2010Ycf31III	None	3	6350436	67.19	3440126	100	0	0	100	multivorans	B
366	GCA_023374835.1	GCA023374835.1	366	SAMN20348572	Burkholderia cenocepacia 2009Ycf95III	Path	3	7651873	67.38	3122641	99.87	0.01	0	99.82	cenocepacia	B
367	GCA_023374855.1	GCA023374855.1	367	SAMN20348570	Burkholderia cenocepacia 2008Ycf657	None	3	7651939	67.38	3122654	99.87	0.01	0	99.82	cenocepacia	B
368	GCA_023374875.1	GCA023374875.1	368	SAMN20348569	Burkholderia multivorans 2008Ycf542	None	4	6752512	67.1	3465547	99.6	0.2	0	98.6	multivorans	B
369	GCA_023374895.1	GCA023374895.1	369	SAMN20348568	Burkholderia multivorans 2007Ycf875II	None	2	6258145	67.19	3372199	99.95	0.4	0	97.95	multivorans	B
372	GCA_024298805.1	GCA024298805.1	372	SAMN29589331	Burkholderia contaminans FXe9	Env	4	8825357	66.09	3290308	97.84	0.63	0	94.69	contaminans	B
373	GCA_024381035.1	GCA024381035.1	373	SAMN29515327	Burkholderia arboris MEC_B345	Env	3	8573812	66.81	3525317	99.6	0.65	0	96.35	arboris	B
374	GCA_024600575.1	GCA024600575.1	374	SAMN30032823	Burkholderia cepacia N3009-2YT	None	3	8425983	66.64	3408063	99.92	0.2	0	98.92	cepacia	B
375	GCA_024661975.1	GCA024661975.1	375	SAMN30170215	Burkholderia contaminans DM32	None	4	8481745	66.36	3173531	100	0.08	0	99.6	contaminans	B
407	GCA_024730645.1	GCA024730645.1	407	SAMN19981494	Burkholderia cenocepacia EMB26	Env	3	7543458	67.42	3022085	99.87	0	0	99.87	cenocepacia	B
408	GCA_024732225.1	GCA024732225.1	408	SAMN25128003	Burkholderia pyrrocinia LWK2	None	3	7619908	66.36	3026422	100	0.5	0	97.5	pyrrocinia	B
414	GCA_025560745.1	GCA025560745.1	414	SAMN24424145	Burkholderia stabilis S-53	Env	3	8254067	66.35	3361469	100	0.81	0	95.95	stabilis	B
415	GCA_025643495.1	GCA025643495.1	415	SAMN29271629	Burkholderia multivorans NML180963	None	4	6455318	67.07	3495006	100	0	0	100	multivorans	B
416	GCA_025643515.1	GCA025643515.1	416	SAMN29271628	Burkholderia contaminans NML151013	None	5	8666185	66.38	3158005	100	0.35	0	98.25	contaminans	B
417	GCA_025643555.1	GCA025643555.1	417	SAMN29271626	Burkholderia multivorans NML140411	None	3	6308387	67.21	3417441	100	0	0	100	multivorans	B
418	GCA_025643575.1	GCA025643575.1	418	SAMN29271625	Burkholderia cenocepacia NML110041	None	4	7971239	66.99	3216338	99.87	1.52	84.62	92.27	cenocepacia	B
419	GCA_026315005.1	GCA026315005.1	419	SAMN06473509	Burkholderia pseudomallei MSHR7744	Path	2	7039884	68.02	4070995	99.99	0.67	100	96.64	pseudomallei	A
420	GCA_026315025.1	GCA026315025.1	420	SAMN06473477	Burkholderia pseudomallei MSHR1713	Path	2	7026608	68	4018017	99.44	0	0	99.44	pseudomallei	A
421	GCA_026315045.1	GCA026315045.1	421	SAMN06473431	Burkholderia pseudomallei MSHR1046	Path	2	7026580	68.01	4018161	100	0	0	100	pseudomallei	A
426	GCA_026958255.1	GCA026958255.1	426	SAMN23371909	Burkholderia ambifaria Q53	None	3	7403578	66.65	2728612	100	0	0	100	ambifaria	B
427	GCA_028201395.1	GCA028201395.1	427	SAMN32784011	Burkholderia pseudomallei MSHR5087	Path	2	6998733	68.24	3880899	99.26	0.03	0	99.11	pseudomallei	A
428	GCA_902141795.1	GCA902141795.1	428	SAMEA5606429	Burkholderia pseudomallei UKMD286	None	2	7102313	68.19	3987008	99.98	0	0	99.98	pseudomallei	A
429	GCA_902141815.1	GCA902141815.1	429	SAMEA5606427	Burkholderia pseudomallei UKMR15	None	2	7179387	68.2	4066496	99.96	0	0	99.96	pseudomallei	A
430	GCA_902141835.1	GCA902141835.1	430	SAMEA5606428	Burkholderia pseudomallei UKMPMC2000	None	2	7187124	68.15	4013273	99.99	0.06	0	99.69	pseudomallei	A
431	GCA_904865725.1	GCA904865725.1	431	SAMEA3357501	Burkholderia cepacia MINF_4A-sc-2280433	None	4	7944011	67.14	3006131	99.87	0	0	99.87	cepacia	B
432	GCA_905400185.1	GCA905400185.1	432	SAMEA7375166	Burkholderia cenocepacia R-12632	Env	4	8113492	66.52	3050481	100	0.66	25	96.7	cenocepacia	B
433	GCA_939576165.1	GCA939576165.1	433	SAMEA14091970	Burkholderia mallei 34	None	1	5647473	68.45	5647473	100	0	0	100	mallei	A
435	GCA_003568605.1	GCA003568605.1	435	SAMN02866398	Burkholderia thailandensis E264	Env	2	6722099	67.63	3986340	100	0.06	0	99.7	thailandensis	A
436	GCA_029633805.1	GCA029633805.1	436	SAMN24289057	Burkholderia contaminans FFI45	None	5	8863406	66.11	3207179	98.97	0.7	0	95.47	contaminans	B
437	GCA_000770455.1	GCA000770455.1	437	SAMN02951654	Burkholderia pseudomallei B03	Env	2	7264759	68.05	4008750	100	0	0	100	pseudomallei	A
438	GCA_029633825.1	GCA029633825.1	438	SAMN24289055	Burkholderia contaminans LMG 23361	Env	7	9436857	65.8	3261244	99.95	0.43	20	97.8	contaminans	B
439	GCA_029633645.1	GCA029633645.1	439	SAMN24289056	Burkholderia contaminans FFH2055	Path	3	8214913	66.39	3330511	99.95	0.08	0	99.55	contaminans	B
440	GCA_029590335.1	GCA029590335.1	440	SAMN33824436	Burkholderia contaminans 5080	None	6	8789975	66.22	3244835	100	0.48	0	97.6	contaminans	B
					* Red color strain were changed as reclassificed name

## Sheet: Table S3
Table S3. The list of Burkholderia sp. were shown the highiest similarity and their strain
Name	Similiarity	Similar strain	Reclassification name
Burkholderia sp. EMB26	99.1372	Burkholderia cenocepacia toggle3	Burkholderia cenocepacia EMB26
Burkholderia sp. MS389	99.6048	Burkholderia cenocepacia R-12632	Burkholderia cenocepacia MS389
Burkholderia sp. FXe9	99.9571	Burkholderia contaminans ZCC	Burkholderia contaminans FXe9
Burkholderia sp. KBS0801	98.905	Burkholderia ambifaria MC40-6	Burkholderia ambifaria KBS0801
Burkholderia sp. IDO3	98.6196	Burkholderia anthina 1CH1	Burkholderia anthina IDO3
Burkholderia sp. MBR-1	99.0465	Burkholderia vietnamiensis 2003Ycf867	Burkholderia vietnamiensis MBR-1
Burkholderia sp. KJ006	99.1554	Burkholderia vietnamiensis 2003Ycf867	Burkholderia vietnamiensis KJ006
Burkholderia sp. Bp5365	99.9993	Burkholderia humptydooensis	Burkholderia humptydooensis Bp5365
Burkholderia sp. 2002721687	99.9973	Burkholderia humptydooensis	Burkholderia humptydooensis 2002721687
Burkholderia sp. MSMB617WGS	99.3593	Burkholderia savannae MSMB0266	Burkholderia savannae MSMB617WGS
Burkholderia cepacia JBK9	99.3527	Burkholderia arboris MEC_B345	Burkholderia arboris JBK9
Burkholderia cepacia DDS 7H-2	99.2068	Burkholderia cenocepacia H111	Burkholderia cenocepacia DDS 7H-2
Burkholderia cenocepacia DWS 37E-2	99.2856	Burkholderia latens AU0505	Burkholderia latens DWS 37E-2

## Sheet: Table S4
Table S4. Pathological genes and environmental gene were possessed in Bukholderia spp.
			Virulenece-relate genes									Environmental-relate genes
Speice	Group	Isolation	adhA	kdgR	narG	narH	narX	telA	terC	xsc	amiI	oxd	PrnA	prnC	PrnD	uxaA
B. ambifaria	B	Env	0	0	0.428571	0	0	0	1	0	0	0.428571	1	0	0	0
B. anthina	B	Env	0	0	0.5	0	0	1	0	0	0	0	0	0	0	0
B. cenocepacia	B	Env	0	0	0.428571	0	0	0.571429	0.428571	0.285714	0.142857	0.285714	0.142857	0	0.142857	0
B. cenocepacia	B	Path	0	0	0.5	0.0833333	0	0.666667	0.0833333	0.75	0.166667	0.0833333	0.166667	0	0.0833333	0
B. cepacia	B	Env	0	0	0.428571	0	0	0.857143	0.142857	0.714286	0	0	0.571429	0	0	0
B. cepacia	B	Path	0	0	0	0	0	1	0	1	0	0	1	0	0	0
B. contaminans	B	Env	0	0	0.25	0	0	1	0	0.25	0	0.75	0.75	0	0	0
B. contaminans	B	Path	0	0	0	0	0	1	0	0.25	0	0.75	1	0	0	0
B. dolosa	B	Path	0	0	1	0	0	0	1	0	0	0	0	0	0	0
B. humptydooensis	A	Env	0	0	1	0	1	0	0	0	0	0	0	0	0	0
B. lata	B	Path	0	0	1	0	0	1	0	1	0	0	0	0	0	0
B. latens	B	Path	0	0	0	0	0	0	1	0	0	0	0	0	0	0
B. mallei	A	Env	0	0	0	0	1	0	0	0	0	0	0	0	0	0
B. mallei	A	Path	0	0	0	0	1	0	0	0	0	0	0	1	0	0
B. multivorans	B	Env	0	0	1	0	0	0	1	1	0	0	0	0	0	0
B. multivorans	B	Path	0	0	1	0	0	0	0.909091	0.909091	0	0	0.0909091	0	0	0
B. oklahomensis	A	Path	0	0	0	0	1	0	0	0	0	0	0	0	0	1
B. pseudomallei	A	Env	1	0	1	0	0	0	0	0	0	0	0	0	0	0
B. pseudomallei	A	Path	0.977011	0	0.965517	0	0.0229885	0	0	0	0	0	0	0.0344828	0	0
B. pyrrocinia	B	Env	0	0.5	0.333333	0	0	1.16667	0	0.166667	0	0	0.666667	0	0	0
B. seminalis	B	Env	0	0	0	0	0	1	0	0	0	1	1	0	0	0
B. stabilis	B	Env	0	1	1	0	0	1	0	0	0	0	0	0	0	0
B. stabilis	B	Path	0	0.5	0.5	0	0	1	0	0.5	0	0	0	0	0	0
B. thailandensis	A	Env	0	0	1	0	1	0	0	0	0	0	0	0	0	0
B. thailandensis	A	Path	0	0	1	0	1	0	0	0	0	0	0	0	0	0
B. ubonensis	B	Env	0	0	1	0	0	0	0	0	0	0	0	0	0	0
B. vietnamiensis	B	Env	0	0	1	0	0	1	0	0	0	0	0	0	0	0
B. vietnamiensis	B	Path	0	0	1	0	0	1	0	0	0	0	0	0	0	0

## Sheet: Table S5
Table S5. The list of organized antismash results and similar to known BGCs
ID	Region	Type	From	To	Reference	Similarity score	Type	Compound	Species
GCA_000755725.1	r3c1	betalactone	217314	247851	BGC0000003.1	0.25	Polyketide	AF-toxin	Alternaria alternata
GCA_000764955.1	r3c2	betalactone	546578	577120	BGC0000003.1	0.25	Polyketide	AF-toxin	Alternaria alternata
GCA_001029145.1	r3c4	betalactone	544105	574361	BGC0000003.1	0.25	Polyketide	AF-toxin	Alternaria alternata
GCA_001606135.1	r1c4	betalactone	1269526	1300055	BGC0000003.1	0.25	Polyketide	AF-toxin	Alternaria alternata
GCA_001718355.1	r3c1	arylpolyene	32550	73767	BGC0000003.1	0.25	Polyketide	AF-toxin	Alternaria alternata
GCA_001718395.1	r2c3	betalactone	2261290	2291822	BGC0000003.1	0.25	Polyketide	AF-toxin	Alternaria alternata
GCA_001718415.1	r1c2	betalactone	980835	1011372	BGC0000003.1	0.25	Polyketide	AF-toxin	Alternaria alternata
GCA_001718895.1	r3c2	betalactone	384762	415312	BGC0000003.1	0.25	Polyketide	AF-toxin	Alternaria alternata
GCA_001742165.1	r3c5	betalactone	1263479	1294450	BGC0000003.1	0.25	Polyketide	AF-toxin	Alternaria alternata
GCA_003704285.1	r3c4	betalactone	864603	894859	BGC0000003.1	0.25	Polyketide	AF-toxin	Alternaria alternata
GCA_003812365.1	r2c2	betalactone	208534	239080	BGC0000003.1	0.25	Polyketide	AF-toxin	Alternaria alternata
GCA_003812965.1	r3c2	arylpolyene	316905	358128	BGC0000003.1	0.25	Polyketide	AF-toxin	Alternaria alternata
GCA_007724625.1	r3c2	betalactone	222607	252000	BGC0000003.1	0.25	Polyketide	AF-toxin	Alternaria alternata
GCA_009191525.1	r3c4	betalactone	1376051	1406308	BGC0000003.1	0.25	Polyketide	AF-toxin	Alternaria alternata
GCA_009730035.1	r3c2	betalactone	212055	242600	BGC0000003.1	0.25	Polyketide	AF-toxin	Alternaria alternata
GCA_009730175.1	r2c5	betalactone	686593	717136	BGC0000003.1	0.25	Polyketide	AF-toxin	Alternaria alternata
GCA_009755625.1	r1c2	betalactone	222517	252774	BGC0000003.1	0.25	Polyketide	AF-toxin	Alternaria alternata
GCA_016899445.1	r2c14	betalactone	2808657	2833173	BGC0000003.1	0.24	Polyketide	AF-toxin	Alternaria alternata
GCA_017165175.1	r3c4	betalactone	369615	400161	BGC0000003.1	0.25	Polyketide	AF-toxin	Alternaria alternata
GCA_017165195.1	r3c4	betalactone	405700	436246	BGC0000003.1	0.25	Polyketide	AF-toxin	Alternaria alternata
GCA_017165475.1	r3c4	betalactone	405696	436242	BGC0000003.1	0.25	Polyketide	AF-toxin	Alternaria alternata
GCA_017165495.1	r3c4	betalactone	405700	436246	BGC0000003.1	0.25	Polyketide	AF-toxin	Alternaria alternata
GCA_017165515.1	r3c4	betalactone	405700	436246	BGC0000003.1	0.25	Polyketide	AF-toxin	Alternaria alternata
GCA_017165535.1	r3c4	betalactone	405699	436245	BGC0000003.1	0.25	Polyketide	AF-toxin	Alternaria alternata
GCA_017165555.1	r3c4	betalactone	405700	436246	BGC0000003.1	0.25	Polyketide	AF-toxin	Alternaria alternata
GCA_018223785.1	r1c1	betalactone	68495	96948	BGC0000003.1	0.25	Polyketide	AF-toxin	Alternaria alternata
GCA_019915365.1	r3c3	betalactone	484373	514630	BGC0000003.1	0.25	Polyketide	AF-toxin	Alternaria alternata
GCA_020843945.1	r2c9	betalactone	3201844	3226031	BGC0000003.1	0.24	Polyketide	AF-toxin	Alternaria alternata
GCA_020843985.1	r2c3	betalactone	421965	446481	BGC0000003.1	0.24	Polyketide	AF-toxin	Alternaria alternata
GCA_022533485.1	r3c5	betalactone	1421552	1451809	BGC0000003.1	0.25	Polyketide	AF-toxin	Alternaria alternata
GCA_023374375.1	r3c2	betalactone	284994	315539	BGC0000003.1	0.25	Polyketide	AF-toxin	Alternaria alternata
GCA_023374415.1	r3c3	betalactone	413435	443980	BGC0000003.1	0.25	Polyketide	AF-toxin	Alternaria alternata
GCA_023374475.1	r2c11	betalactone	4923669	4954203	BGC0000003.1	0.25	Polyketide	AF-toxin	Alternaria alternata
GCA_023374595.1	r3c2	betalactone	284813	315358	BGC0000003.1	0.25	Polyketide	AF-toxin	Alternaria alternata
GCA_023374675.1	r2c1	betalactone	44206	74740	BGC0000003.1	0.25	Polyketide	AF-toxin	Alternaria alternata
GCA_023374715.1	r3c6	betalactone	1284676	1315210	BGC0000003.1	0.25	Polyketide	AF-toxin	Alternaria alternata
GCA_023374875.1	r3c2	betalactone	284829	315374	BGC0000003.1	0.25	Polyketide	AF-toxin	Alternaria alternata
GCA_024298805.1	r3c4	betalactone	1225165	1253723	BGC0000003.1	0.25	Polyketide	AF-toxin	Alternaria alternata
GCA_025643515.1	r2c7	betalactone	1291770	1316286	BGC0000003.1	0.22	Polyketide	AF-toxin	Alternaria alternata
GCA_029590335.1	r3c5	betalactone	1421214	1451471	BGC0000003.1	0.25	Polyketide	AF-toxin	Alternaria alternata
GCA_029633645.1	r2c5	betalactone	1091255	1115771	BGC0000003.1	0.24	Polyketide	AF-toxin	Alternaria alternata
GCA_029633645.1	r3c1	betalactone	77538	107794	BGC0000003.1	0.25	Polyketide	AF-toxin	Alternaria alternata
GCA_029633825.1	r3c5	betalactone	1436131	1466388	BGC0000003.1	0.25	Polyketide	AF-toxin	Alternaria alternata
GCA_003019945.1	r3c7	NRPS-like,NRPS,T1PKS	1196594	1248348	BGC0000013.1	0.9	Polyketide	alternariol	Aspergillus nidulans FGSC A4
GCA_001718355.1	r3c2	T1PKS,NRPS-like	220237	280326	BGC0000041.1	0.78	Polyketide	oronofacic	Pseudomonas syringae
GCA_000959625.1	r2c7	T1PKS,NRPS-like,transAT-PKS	1709567	1782829	BGC0000046.1	1.06	Polyketide	depudecin	Alternaria brassicicola
GCA_001029145.1	r3c6	T1PKS	972000	1009461	BGC0000046.1	0.26	Polyketide	depudecin	Alternaria brassicicola
GCA_003614835.1	r1c6	NRPS	3632468	3677783	BGC0000046.1	0.23	Polyketide	depudecin	Alternaria brassicicola
GCA_003704285.1	r3c2	T1PKS	402469	439911	BGC0000046.1	0.27	Polyketide	depudecin	Alternaria brassicicola
GCA_003966315.1	r2c6	T1PKS	1243402	1287286	BGC0000046.1	0.27	Polyketide	depudecin	Alternaria brassicicola
GCA_016899425.1	r3c4	T1PKS	427173	471051	BGC0000046.1	0.27	Polyketide	depudecin	Alternaria brassicicola
GCA_020843925.1	r3c5	T1PKS	749145	793017	BGC0000046.1	0.27	Polyketide	depudecin	Alternaria brassicicola
GCA_022213445.1	r2c1	T1PKS	108	35742	BGC0000046.1	0.26	Polyketide	depudecin	Alternaria brassicicola
GCA_024381035.1	r3c2	T1PKS	445889	488954	BGC0000046.1	0.27	Polyketide	depudecin	Alternaria brassicicola
GCA_026958255.1	r3c4	T1PKS	195286	238250	BGC0000046.1	0.27	Polyketide	depudecin	Alternaria brassicicola
GCA_905400185.1	r3c2	T1PKS	358243	400830	BGC0000046.1	0.27	Polyketide	depudecin	Alternaria brassicicola
GCA_000015905.1	r2c9	PKS-like,transAT-PKS,NRPS	1346131	1441851	BGC0000056.1	0.63	Polyketide	esperamicin	Actinomadura verrucosospora
GCA_000294635.1	r2c9	PKS-like,transAT-PKS,NRPS	1335711	1432642	BGC0000056.1	0.63	Polyketide	esperamicin	Actinomadura verrucosospora
GCA_000439695.1	r2c6	PKS-like,transAT-PKS,NRPS	921655	1017223	BGC0000056.1	0.63	Polyketide	esperamicin	Actinomadura verrucosospora
GCA_000494855.1	r2c16	transAT-PKS,NRPS,PKS-like	3245500	3340068	BGC0000056.1	0.62	Polyketide	esperamicin	Actinomadura verrucosospora
GCA_000511895.1	r2c10	PKS-like,transAT-PKS,NRPS	1508024	1603586	BGC0000056.1	0.63	Polyketide	esperamicin	Actinomadura verrucosospora
GCA_000520895.1	r2c10	transAT-PKS,NRPS,PKS-like	1999261	2094543	BGC0000056.1	0.63	Polyketide	esperamicin	Actinomadura verrucosospora
GCA_000521645.1	r2c7	PKS-like,transAT-PKS,NRPS	1141497	1236875	BGC0000056.1	0.71	Polyketide	esperamicin	Actinomadura verrucosospora
GCA_000755765.1	r2c12	PKS-like,transAT-PKS,NRPS	2316838	2412465	BGC0000056.1	0.63	Polyketide	esperamicin	Actinomadura verrucosospora
GCA_000755825.1	r2c11	PKS-like,transAT-PKS,NRPS	1842057	1937968	BGC0000056.1	0.63	Polyketide	esperamicin	Actinomadura verrucosospora
GCA_000755885.1	r2c1	PKS-like,transAT-PKS	23779	120034	BGC0000056.1	0.47	Polyketide	esperamicin	Actinomadura verrucosospora
GCA_000755905.1	r2c5	transAT-PKS,NRPS,PKS-like	430722	526626	BGC0000056.1	0.63	Polyketide	esperamicin	Actinomadura verrucosospora
GCA_000755925.1	r2c6	transAT-PKS,NRPS,PKS-like	1134944	1230613	BGC0000056.1	0.63	Polyketide	esperamicin	Actinomadura verrucosospora
GCA_000755945.1	r2c9	PKS-like,transAT-PKS,NRPS	1386630	1481807	BGC0000056.1	0.63	Polyketide	esperamicin	Actinomadura verrucosospora
GCA_000756085.1	r2c2	PKS-like,transAT-PKS,NRPS	171602	266525	BGC0000056.1	0.63	Polyketide	esperamicin	Actinomadura verrucosospora
GCA_000756125.1	r2c7	transAT-PKS,NRPS,PKS-like	1257867	1353885	BGC0000056.1	0.63	Polyketide	esperamicin	Actinomadura verrucosospora
GCA_000756165.1	r2c4	transAT-PKS,NRPS,PKS-like	814396	910088	BGC0000056.1	0.63	Polyketide	esperamicin	Actinomadura verrucosospora
GCA_000756185.1	r2c12	transAT-PKS,NRPS,PKS-like	2237913	2333473	BGC0000056.1	0.63	Polyketide	esperamicin	Actinomadura verrucosospora
GCA_000757015.2	r2c4	transAT-PKS,NRPS,PKS-like	395130	489743	BGC0000056.1	0.63	Polyketide	esperamicin	Actinomadura verrucosospora
GCA_000757035.2	r2c8	PKS-like,transAT-PKS,NRPS	1235859	1331495	BGC0000056.1	0.63	Polyketide	esperamicin	Actinomadura verrucosospora
GCA_000770395.1	r2c10	PKS-like,transAT-PKS,NRPS	1520600	1615460	BGC0000056.1	0.71	Polyketide	esperamicin	Actinomadura verrucosospora
GCA_000770455.1	r2c7	transAT-PKS,NRPS,PKS-like	1012546	1108061	BGC0000056.1	0.63	Polyketide	esperamicin	Actinomadura verrucosospora
GCA_000770515.1	r2c1	transAT-PKS,NRPS,PKS-like	24085	119382	BGC0000056.1	0.63	Polyketide	esperamicin	Actinomadura verrucosospora
GCA_000770535.1	r2c5	PKS-like,transAT-PKS,NRPS	917027	1012546	BGC0000056.1	0.63	Polyketide	esperamicin	Actinomadura verrucosospora
GCA_000770565.1	r2c15	transAT-PKS,NRPS,PKS-like	3001576	3096935	BGC0000056.1	0.63	Polyketide	esperamicin	Actinomadura verrucosospora
GCA_000953095.1	r2c9	PKS-like,transAT-PKS,NRPS	1291877	1388637	BGC0000056.1	0.63	Polyketide	esperamicin	Actinomadura verrucosospora
GCA_000954175.1	r2c8	PKS-like,transAT-PKS,NRPS	1208444	1304005	BGC0000056.1	0.63	Polyketide	esperamicin	Actinomadura verrucosospora
GCA_000959145.1	r2c10	PKS-like,transAT-PKS,NRPS	1364790	1460701	BGC0000056.1	0.63	Polyketide	esperamicin	Actinomadura verrucosospora
GCA_000959185.1	r2c14	PKS-like,transAT-PKS,NRPS	2398372	2494262	BGC0000056.1	0.63	Polyketide	esperamicin	Actinomadura verrucosospora
GCA_000959205.1	r2c10	PKS-like,transAT-PKS,NRPS	1550598	1646318	BGC0000056.1	0.63	Polyketide	esperamicin	Actinomadura verrucosospora
GCA_000959225.1	r2c10	PKS-like,transAT-PKS,NRPS	1548996	1644718	BGC0000056.1	0.63	Polyketide	esperamicin	Actinomadura verrucosospora
GCA_000959265.1	r2c13	PKS-like,transAT-PKS,NRPS	2281985	2377466	BGC0000056.1	0.63	Polyketide	esperamicin	Actinomadura verrucosospora
GCA_000959305.1	r2c14	transAT-PKS,NRPS,PKS-like	2524626	2620346	BGC0000056.1	0.63	Polyketide	esperamicin	Actinomadura verrucosospora
GCA_000959345.1	r2c9	PKS-like,transAT-PKS,NRPS	1345112	1440582	BGC0000056.1	0.63	Polyketide	esperamicin	Actinomadura verrucosospora
GCA_001277875.1	r2c9	PKS-like,transAT-PKS,NRPS	1339886	1435388	BGC0000056.1	0.63	Polyketide	esperamicin	Actinomadura verrucosospora
GCA_001277895.1	r2c9	PKS-like,transAT-PKS,NRPS	1339886	1435387	BGC0000056.1	0.63	Polyketide	esperamicin	Actinomadura verrucosospora
GCA_001277975.1	r2c13	transAT-PKS,NRPS,PKS-like	2588984	2684947	BGC0000056.1	0.63	Polyketide	esperamicin	Actinomadura verrucosospora
GCA_001318245.1	r2c16	PKS-like,transAT-PKS,NRPS	3002022	3097852	BGC0000056.1	0.63	Polyketide	esperamicin	Actinomadura verrucosospora
GCA_001695735.1	r2c14	PKS-like,transAT-PKS,NRPS	2726100	2821805	BGC0000056.1	0.63	Polyketide	esperamicin	Actinomadura verrucosospora
GCA_001885195.1	r2c6	transAT-PKS,NRPS,PKS-like	820581	915922	BGC0000056.1	0.63	Polyketide	esperamicin	Actinomadura verrucosospora
GCA_002110945.1	r2c2	transAT-PKS,NRPS,PKS-like	311340	406834	BGC0000056.1	0.63	Polyketide	esperamicin	Actinomadura verrucosospora
GCA_002110965.1	r2c10	PKS-like,transAT-PKS,NRPS	1418811	1514203	BGC0000056.1	0.64	Polyketide	esperamicin	Actinomadura verrucosospora
GCA_002111005.1	r2c10	PKS-like,transAT-PKS,NRPS	1531371	1626772	BGC0000056.1	0.63	Polyketide	esperamicin	Actinomadura verrucosospora
GCA_002111025.1	r2c6	PKS-like,transAT-PKS,NRPS	845936	941254	BGC0000056.1	0.63	Polyketide	esperamicin	Actinomadura verrucosospora
GCA_002111045.1	r2c12	transAT-PKS,NRPS,PKS-like	2316666	2412072	BGC0000056.1	0.63	Polyketide	esperamicin	Actinomadura verrucosospora
GCA_002111085.1	r2c17	PKS-like,transAT-PKS,NRPS	3110736	3206216	BGC0000056.1	0.63	Polyketide	esperamicin	Actinomadura verrucosospora
GCA_002111105.1	r2c13	transAT-PKS,NRPS,PKS-like	2412736	2508225	BGC0000056.1	0.63	Polyketide	esperamicin	Actinomadura verrucosospora
GCA_002111125.1	r2c4	PKS-like,transAT-PKS,NRPS	569500	660035	BGC0000056.1	0.63	Polyketide	esperamicin	Actinomadura verrucosospora
GCA_002111145.1	r2c11	PKS-like,transAT-PKS,NRPS	1814428	1909400	BGC0000056.1	0.63	Polyketide	esperamicin	Actinomadura verrucosospora
GCA_002111165.1	r2c10	PKS-like,transAT-PKS,NRPS	1389084	1484117	BGC0000056.1	0.63	Polyketide	esperamicin	Actinomadura verrucosospora
GCA_002111205.1	r2c15	transAT-PKS,NRPS,PKS-like	2746652	2842132	BGC0000056.1	0.63	Polyketide	esperamicin	Actinomadura verrucosospora
GCA_002111245.1	r1c1	PKS-like	1	26541	BGC0000056.1	0.23	Polyketide	esperamicin	Actinomadura verrucosospora
GCA_002111305.1	r2c18	transAT-PKS,NRPS,PKS-like	3216180	3306540	BGC0000056.1	0.63	Polyketide	esperamicin	Actinomadura verrucosospora
GCA_002111325.1	r2c10	PKS-like,transAT-PKS,NRPS	1654264	1749660	BGC0000056.1	0.63	Polyketide	esperamicin	Actinomadura verrucosospora
GCA_002111345.1	r2c14	transAT-PKS,NRPS,PKS-like	2567502	2662648	BGC0000056.1	0.63	Polyketide	esperamicin	Actinomadura verrucosospora
GCA_002111365.1	r2c12	PKS-like,transAT-PKS,NRPS	2236321	2331756	BGC0000056.1	0.63	Polyketide	esperamicin	Actinomadura verrucosospora
GCA_002111385.1	r2c5	transAT-PKS,NRPS,PKS-like	979882	1074926	BGC0000056.1	0.63	Polyketide	esperamicin	Actinomadura verrucosospora
GCA_002843645.1	r2c8	PKS-like,transAT-PKS,NRPS	1183842	1279580	BGC0000056.1	0.63	Polyketide	esperamicin	Actinomadura verrucosospora
GCA_002860065.1	r2c13	PKS-like,transAT-PKS,NRPS	2222467	2319886	BGC0000056.1	0.63	Polyketide	esperamicin	Actinomadura verrucosospora
GCA_003547035.1	r2c9	PKS-like,transAT-PKS,NRPS	1292660	1388815	BGC0000056.1	0.63	Polyketide	esperamicin	Actinomadura verrucosospora
GCA_003547055.1	r2c9	PKS-like,transAT-PKS,NRPS	1293868	1390071	BGC0000056.1	0.63	Polyketide	esperamicin	Actinomadura verrucosospora
GCA_003606245.1	r2c10	PKS-like,transAT-PKS,NRPS	1581691	1676853	BGC0000056.1	0.63	Polyketide	esperamicin	Actinomadura verrucosospora
GCA_003798245.1	r2c7	transAT-PKS,NRPS,PKS-like	1283111	1378731	BGC0000056.1	0.63	Polyketide	esperamicin	Actinomadura verrucosospora
GCA_003798265.1	r2c4	transAT-PKS,NRPS,PKS-like	705363	799532	BGC0000056.1	0.63	Polyketide	esperamicin	Actinomadura verrucosospora
GCA_003798365.1	r1c12	transAT-PKS,NRPS,PKS-like	2270684	2366177	BGC0000056.1	0.63	Polyketide	esperamicin	Actinomadura verrucosospora
GCA_004323015.1	r2c9	PKS-like,transAT-PKS,NRPS	1258409	1346676	BGC0000056.1	0.64	Polyketide	esperamicin	Actinomadura verrucosospora
GCA_004323035.1	r2c9	PKS-like,transAT-PKS,NRPS	1267550	1363229	BGC0000056.1	0.62	Polyketide	esperamicin	Actinomadura verrucosospora
GCA_004348055.1	r2c9	PKS-like,transAT-PKS,NRPS	1274274	1368246	BGC0000056.1	0.63	Polyketide	esperamicin	Actinomadura verrucosospora
GCA_004348075.1	r2c9	PKS-like,transAT-PKS,NRPS	1266354	1358787	BGC0000056.1	0.63	Polyketide	esperamicin	Actinomadura verrucosospora
GCA_004367665.1	r2c9	PKS-like,transAT-PKS,NRPS	1268809	1361256	BGC0000056.1	0.63	Polyketide	esperamicin	Actinomadura verrucosospora
GCA_004367705.1	r2c9	PKS-like,transAT-PKS,NRPS	1264946	1358874	BGC0000056.1	0.63	Polyketide	esperamicin	Actinomadura verrucosospora
GCA_004367725.1	r2c9	PKS-like,transAT-PKS,NRPS	1268430	1362438	BGC0000056.1	0.63	Polyketide	esperamicin	Actinomadura verrucosospora
GCA_004526325.1	r2c9	PKS-like,transAT-PKS,NRPS	1268765	1362772	BGC0000056.1	0.63	Polyketide	esperamicin	Actinomadura verrucosospora
GCA_004842085.1	r2c15	transAT-PKS,NRPS,PKS-like	2974723	3070387	BGC0000056.1	0.63	Polyketide	esperamicin	Actinomadura verrucosospora
GCA_008728255.1	r2c14	PKS-like,transAT-PKS,NRPS	2462257	2559346	BGC0000056.1	0.63	Polyketide	esperamicin	Actinomadura verrucosospora
GCA_008728295.1	r2c14	PKS-like,transAT-PKS,NRPS	2477585	2574656	BGC0000056.1	0.63	Polyketide	esperamicin	Actinomadura verrucosospora
GCA_008728315.1	r2c13	transAT-PKS,NRPS,PKS-like	2501025	2598108	BGC0000056.1	0.63	Polyketide	esperamicin	Actinomadura verrucosospora
GCA_008728335.1	r2c3	transAT-PKS,NRPS,PKS-like	330944	426907	BGC0000056.1	0.63	Polyketide	esperamicin	Actinomadura verrucosospora
GCA_008728355.1	r2c5	transAT-PKS,NRPS,PKS-like	1009936	1105880	BGC0000056.1	0.63	Polyketide	esperamicin	Actinomadura verrucosospora
GCA_008728375.1	r2c12	PKS-like,transAT-PKS,NRPS	2179868	2276923	BGC0000056.1	0.63	Polyketide	esperamicin	Actinomadura verrucosospora
GCA_017378155.1	r2c16	PKS-like,transAT-PKS,NRPS	3166137	3261716	BGC0000056.1	0.63	Polyketide	esperamicin	Actinomadura verrucosospora
GCA_017378195.1	r2c13	PKS-like,transAT-PKS,NRPS	2269187	2364670	BGC0000056.1	0.63	Polyketide	esperamicin	Actinomadura verrucosospora
GCA_017378235.1	r2c5	transAT-PKS,NRPS,PKS-like	934524	1029315	BGC0000056.1	0.63	Polyketide	esperamicin	Actinomadura verrucosospora
GCA_018228585.1	r2c1	PKS-like	1	27221	BGC0000056.1	0.23	Polyketide	esperamicin	Actinomadura verrucosospora
GCA_018228605.1	r2c10	transAT-PKS,NRPS,PKS-like	1946460	2042063	BGC0000056.1	0.63	Polyketide	esperamicin	Actinomadura verrucosospora
GCA_018771365.1	r2c10	transAT-PKS,NRPS,PKS-like	2156189	2250704	BGC0000056.1	0.63	Polyketide	esperamicin	Actinomadura verrucosospora
GCA_026315005.1	r2c5	transAT-PKS,NRPS,PKS-like	892532	988216	BGC0000056.1	0.63	Polyketide	esperamicin	Actinomadura verrucosospora
GCA_026315025.1	r1c10	transAT-PKS,NRPS,PKS-like	2068823	2164517	BGC0000056.1	0.63	Polyketide	esperamicin	Actinomadura verrucosospora
GCA_026315045.1	r1c10	transAT-PKS,NRPS,PKS-like	2068494	2164187	BGC0000056.1	0.63	Polyketide	esperamicin	Actinomadura verrucosospora
GCA_902141795.1	r2c9	PKS-like,transAT-PKS,NRPS	1292660	1388815	BGC0000056.1	0.63	Polyketide	esperamicin	Actinomadura verrucosospora
GCA_902141835.1	r2c9	PKS-like,transAT-PKS,NRPS	1293868	1390071	BGC0000056.1	0.63	Polyketide	esperamicin	Actinomadura verrucosospora
GCA_021899435.1	r3c3	terpene	1083496	1105028	BGC0000080.1	0.04	Polyketide	jerangolid	Sorangium cellulosum D
GCA_001522635.2	r2c11	T1PKS	2177103	2218790	BGC0000140.1	0.29	Polyketide	4-hexadecanoyl-3-hydroxy-2-(hydroxymethyl)-2H-furan-5-one	Streptomyces sp. 88-682
GCA_001524445.2	r2c7	T1PKS	1477939	1519939	BGC0000140.1	0.28	Polyketide	4-hexadecanoyl-3-hydroxy-2-(hydroxymethyl)-2H-furan-5-one	Streptomyces sp. 88-682
GCA_001524625.2	r2c6	T1PKS	580327	623224	BGC0000140.1	0.29	Polyketide	4-hexadecanoyl-3-hydroxy-2-(hydroxymethyl)-2H-furan-5-one	Streptomyces sp. 88-682
GCA_001532025.2	r2c9	T1PKS	2204540	2246530	BGC0000140.1	0.28	Polyketide	4-hexadecanoyl-3-hydroxy-2-(hydroxymethyl)-2H-furan-5-one	Streptomyces sp. 88-682
GCA_000567905.1	r2c6	transAT-PKS,PKS-like,NRPS-like	1272754	1369372	BGC0000186.1	1.22	NRP, Polyketide	thailandamide lactone	Burkholderia thailandensis E264
GCA_000567925.1	r2c9	transAT-PKS,PKS-like,NRPS	1987500	2083945	BGC0000186.1	1.7	NRP, Polyketide	thailandamide lactone	Burkholderia thailandensis E264
GCA_000567945.1	r2c2	transAT-PKS,PKS-like,NRPS,thiopeptide,RiPP-like	220648	343914	BGC0000186.1	1.25	NRP, Polyketide	thailandamide lactone	Burkholderia thailandensis E264
GCA_000706745.1	r2c5	transAT-PKS,NRPS,PKS-like	638480	735106	BGC0000186.1	1.66	NRP, Polyketide	thailandamide lactone	Burkholderia thailandensis E264
GCA_000764595.1	r2c13	thiopeptide,RiPP-like,transAT-PKS,NRPS,PKS-like	2678145	2801243	BGC0000186.1	1.3	NRP, Polyketide	thailandamide lactone	Burkholderia thailandensis E264
GCA_000765375.1	r2c4	transAT-PKS,PKS-like,NRPS,thiopeptide,RiPP-like	850213	972552	BGC0000186.1	1.67	NRP, Polyketide	thailandamide lactone	Burkholderia thailandensis E264
GCA_000959605.1	r2c11	thiopeptide,RiPP-like,transAT-PKS,NRPS,PKS-like	1947768	2070922	BGC0000186.1	1.45	NRP, Polyketide	thailandamide lactone	Burkholderia thailandensis E264
GCA_001718295.1	r2c9	transAT-PKS,PKS-like,NRPS,thiopeptide,RiPP-like	1949679	2072322	BGC0000186.1	1.44	NRP, Polyketide	thailandamide lactone	Burkholderia thailandensis E264
GCA_001718615.1	r2c10	transAT-PKS,PKS-like,NRPS	1988129	2084855	BGC0000186.1	1.42	NRP, Polyketide	thailandamide lactone	Burkholderia thailandensis E264
GCA_001718635.1	r2c8	transAT-PKS,PKS-like,NRPS,thiopeptide,thioamitides,RiPP-like	1917477	2040045	BGC0000186.1	1.45	NRP, Polyketide	thailandamide lactone	Burkholderia thailandensis E264
GCA_003020025.1	r2c12	thiopeptide,RiPP-like,transAT-PKS,NRPS,PKS-like	2407986	2531189	BGC0000186.1	1.67	NRP, Polyketide	thailandamide lactone	Burkholderia thailandensis E264
GCA_003020185.1	r2c5	thiopeptide,RiPP-like,transAT-PKS,NRPS,PKS-like	597949	721117	BGC0000186.1	1.44	NRP, Polyketide	thailandamide lactone	Burkholderia thailandensis E264
GCA_003568605.1	r2c3	thiopeptide,RiPP-like,transAT-PKS,NRPS,PKS-like	715326	838391	BGC0000186.1	1.7	NRP, Polyketide	thailandamide lactone	Burkholderia thailandensis E264
GCA_003614835.1	r2c5	transAT-PKS,PKS-like,NRPS	1097114	1193778	BGC0000186.1	1.24	NRP, Polyketide	thailandamide lactone	Burkholderia thailandensis E264
GCA_011578485.1	r2c5	transAT-PKS,PKS-like,NRPS	873662	970267	BGC0000186.1	1.65	NRP, Polyketide	thailandamide lactone	Burkholderia thailandensis E264
GCA_016774495.1	r2c9	thiopeptide,RiPP-like,thioamitides,transAT-PKS,NRPS,PKS-like	1700078	1823084	BGC0000186.1	1.4	NRP, Polyketide	thailandamide lactone	Burkholderia thailandensis E264
GCA_000009485.1	r1c3	terpene	2204561	2225463	BGC0000188.1	0.16	Alkaloid	saxitoxin,	Cylindrospermopsis raciborskii T3
GCA_000010545.1	r1c4	terpene	2044595	2065428	BGC0000188.1	0.16	Alkaloid	saxitoxin,	Cylindrospermopsis raciborskii T3
GCA_000012785.1	r1c5	terpene	2759378	2780280	BGC0000188.1	0.16	Alkaloid	saxitoxin,	Cylindrospermopsis raciborskii T3
GCA_000012945.1	r1c3	terpene	2288340	2309251	BGC0000188.1	0.16	Alkaloid	saxitoxin,	Cylindrospermopsis raciborskii T3
GCA_000015905.1	r1c5	terpene	2312064	2332972	BGC0000188.1	0.16	Alkaloid	saxitoxin,	Cylindrospermopsis raciborskii T3
GCA_000016205.1	r1c2	terpene	2019229	2040134	BGC0000188.1	0.16	Alkaloid	saxitoxin,	Cylindrospermopsis raciborskii T3
GCA_000019505.1	r1c3	terpene	2169114	2190016	BGC0000188.1	0.16	Alkaloid	saxitoxin,	Cylindrospermopsis raciborskii T3
GCA_000019925.1	r1c2	terpene	2052035	2072868	BGC0000188.1	0.16	Alkaloid	saxitoxin,	Cylindrospermopsis raciborskii T3
GCA_000203955.1	r1c3	terpene	2139908	2160810	BGC0000188.1	0.16	Alkaloid	saxitoxin,	Cylindrospermopsis raciborskii T3
GCA_000203955.1	r3c1	terpene	197684	219216	BGC0000188.1	0.18	Alkaloid	saxitoxin,	Cylindrospermopsis raciborskii T3
GCA_000236215.4	r1c3	terpene	2083003	2103905	BGC0000188.1	0.16	Alkaloid	saxitoxin,	Cylindrospermopsis raciborskii T3
GCA_000262695.1	r1c2	terpene	1859480	1880385	BGC0000188.1	0.16	Alkaloid	saxitoxin,	Cylindrospermopsis raciborskii T3
GCA_000292915.1	r1c2	terpene	1610479	1631312	BGC0000188.1	0.16	Alkaloid	saxitoxin,	Cylindrospermopsis raciborskii T3
GCA_000294635.1	r1c4	terpene	2376074	2396982	BGC0000188.1	0.16	Alkaloid	saxitoxin,	Cylindrospermopsis raciborskii T3
GCA_000385525.1	r1c2	terpene	1671391	1692290	BGC0000188.1	0.16	Alkaloid	saxitoxin,	Cylindrospermopsis raciborskii T3
GCA_000439695.1	r1c6	terpene	3966685	3987593	BGC0000188.1	0.16	Alkaloid	saxitoxin,	Cylindrospermopsis raciborskii T3
GCA_000494855.1	r1c4	terpene	3300057	3320965	BGC0000188.1	0.16	Alkaloid	saxitoxin,	Cylindrospermopsis raciborskii T3
GCA_000511895.1	r1c3	terpene	854134	875042	BGC0000188.1	0.16	Alkaloid	saxitoxin,	Cylindrospermopsis raciborskii T3
GCA_000511915.1	r1c4	terpene	3187132	3208040	BGC0000188.1	0.16	Alkaloid	saxitoxin,	Cylindrospermopsis raciborskii T3
GCA_000520895.1	r1c3	terpene	1376467	1397375	BGC0000188.1	0.16	Alkaloid	saxitoxin,	Cylindrospermopsis raciborskii T3
GCA_000521645.1	r1c3	terpene	1522059	1542967	BGC0000188.1	0.16	Alkaloid	saxitoxin,	Cylindrospermopsis raciborskii T3
GCA_000567905.1	r1c3	terpene	1963171	1984007	BGC0000188.1	0.16	Alkaloid	saxitoxin,	Cylindrospermopsis raciborskii T3
GCA_000567925.1	r1c2	terpene	2055197	2076033	BGC0000188.1	0.16	Alkaloid	saxitoxin,	Cylindrospermopsis raciborskii T3
GCA_000567945.1	r1c2	terpene	595551	616387	BGC0000188.1	0.16	Alkaloid	saxitoxin,	Cylindrospermopsis raciborskii T3
GCA_000583835.1	r1c3	terpene	2030859	2051767	BGC0000188.1	0.16	Alkaloid	saxitoxin,	Cylindrospermopsis raciborskii T3
GCA_000701165.2	r1c2	terpene	1877373	1895557	BGC0000188.1	0.16	Alkaloid	saxitoxin,	Cylindrospermopsis raciborskii T3
GCA_000705535.2	r1c3	terpene	2214686	2235597	BGC0000188.1	0.16	Alkaloid	saxitoxin,	Cylindrospermopsis raciborskii T3
GCA_000706745.1	r1c4	terpene	2255441	2276277	BGC0000188.1	0.16	Alkaloid	saxitoxin,	Cylindrospermopsis raciborskii T3
GCA_000755725.1	r1c3	terpene	2067946	2088779	BGC0000188.1	0.16	Alkaloid	saxitoxin,	Cylindrospermopsis raciborskii T3
GCA_000755765.1	r1c1	terpene	165254	186162	BGC0000188.1	0.16	Alkaloid	saxitoxin,	Cylindrospermopsis raciborskii T3
GCA_000755805.1	r1c4	terpene	3402294	3423196	BGC0000188.1	0.16	Alkaloid	saxitoxin,	Cylindrospermopsis raciborskii T3
GCA_000755825.1	r1c3	terpene	2162961	2183869	BGC0000188.1	0.16	Alkaloid	saxitoxin,	Cylindrospermopsis raciborskii T3
GCA_000755925.1	r1c4	terpene	2828851	2849759	BGC0000188.1	0.16	Alkaloid	saxitoxin,	Cylindrospermopsis raciborskii T3
GCA_000755965.1	r1c5	terpene	3593919	3614827	BGC0000188.1	0.16	Alkaloid	saxitoxin,	Cylindrospermopsis raciborskii T3
GCA_000756005.1	r1c4	terpene	3265110	3285943	BGC0000188.1	0.16	Alkaloid	saxitoxin,	Cylindrospermopsis raciborskii T3
GCA_000756065.1	r1c4	terpene	2307193	2328101	BGC0000188.1	0.16	Alkaloid	saxitoxin,	Cylindrospermopsis raciborskii T3
GCA_000756125.1	r1c4	terpene	3362087	3382995	BGC0000188.1	0.16	Alkaloid	saxitoxin,	Cylindrospermopsis raciborskii T3
GCA_000756145.1	r1c3	terpene	1559919	1580827	BGC0000188.1	0.16	Alkaloid	saxitoxin,	Cylindrospermopsis raciborskii T3
GCA_000756165.1	r1c7	terpene	3894172	3915074	BGC0000188.1	0.16	Alkaloid	saxitoxin,	Cylindrospermopsis raciborskii T3
GCA_000756185.1	r1c3	terpene	2108083	2128991	BGC0000188.1	0.16	Alkaloid	saxitoxin,	Cylindrospermopsis raciborskii T3
GCA_000757015.2	r1c3	terpene	2186885	2207793	BGC0000188.1	0.16	Alkaloid	saxitoxin,	Cylindrospermopsis raciborskii T3
GCA_000757035.2	r1c6	terpene	3305204	3326106	BGC0000188.1	0.16	Alkaloid	saxitoxin,	Cylindrospermopsis raciborskii T3
GCA_000764575.1	r1c1	terpene	77395	98303	BGC0000188.1	0.16	Alkaloid	saxitoxin,	Cylindrospermopsis raciborskii T3
GCA_000764595.1	r1c3	terpene	2097985	2118821	BGC0000188.1	0.16	Alkaloid	saxitoxin,	Cylindrospermopsis raciborskii T3
GCA_000764955.1	r1c2	terpene	2785581	2806483	BGC0000188.1	0.16	Alkaloid	saxitoxin,	Cylindrospermopsis raciborskii T3
GCA_000765375.1	r1c5	terpene	3345283	3366119	BGC0000188.1	0.16	Alkaloid	saxitoxin,	Cylindrospermopsis raciborskii T3
GCA_000770395.1	r1c7	terpene	3395180	3416088	BGC0000188.1	0.16	Alkaloid	saxitoxin,	Cylindrospermopsis raciborskii T3
GCA_000770455.1	r1c4	terpene	2402380	2423288	BGC0000188.1	0.16	Alkaloid	saxitoxin,	Cylindrospermopsis raciborskii T3
GCA_000770495.1	r1c4	terpene	2262703	2283611	BGC0000188.1	0.16	Alkaloid	saxitoxin,	Cylindrospermopsis raciborskii T3
GCA_000770515.1	r1c5	terpene	3490543	3511451	BGC0000188.1	0.16	Alkaloid	saxitoxin,	Cylindrospermopsis raciborskii T3
GCA_000770535.1	r1c4	terpene	2346179	2367087	BGC0000188.1	0.16	Alkaloid	saxitoxin,	Cylindrospermopsis raciborskii T3
GCA_000770565.1	r1c2	terpene	577150	598058	BGC0000188.1	0.16	Alkaloid	saxitoxin,	Cylindrospermopsis raciborskii T3
GCA_000953095.1	r1c4	terpene	2454203	2475111	BGC0000188.1	0.16	Alkaloid	saxitoxin,	Cylindrospermopsis raciborskii T3
GCA_000954175.1	r1c4	terpene	2402074	2422982	BGC0000188.1	0.16	Alkaloid	saxitoxin,	Cylindrospermopsis raciborskii T3
GCA_000959145.1	r1c3	terpene	1004128	1025036	BGC0000188.1	0.16	Alkaloid	saxitoxin,	Cylindrospermopsis raciborskii T3
GCA_000959185.1	r1c4	terpene	2949433	2970335	BGC0000188.1	0.16	Alkaloid	saxitoxin,	Cylindrospermopsis raciborskii T3
GCA_000959205.1	r1c7	terpene	4039182	4060090	BGC0000188.1	0.16	Alkaloid	saxitoxin,	Cylindrospermopsis raciborskii T3
GCA_000959225.1	r1c5	terpene	1014055	1034957	BGC0000188.1	0.16	Alkaloid	saxitoxin,	Cylindrospermopsis raciborskii T3
GCA_000959245.1	r1c6	terpene	3266400	3287293	BGC0000188.1	0.16	Alkaloid	saxitoxin,	Cylindrospermopsis raciborskii T3
GCA_000959265.1	r1c3	terpene	472753	493661	BGC0000188.1	0.16	Alkaloid	saxitoxin,	Cylindrospermopsis raciborskii T3
GCA_000959285.1	r1c4	terpene	3258766	3279674	BGC0000188.1	0.16	Alkaloid	saxitoxin,	Cylindrospermopsis raciborskii T3
GCA_000959305.1	r1c4	terpene	893381	914289	BGC0000188.1	0.16	Alkaloid	saxitoxin,	Cylindrospermopsis raciborskii T3
GCA_000959325.1	r1c2	terpene	1823222	1844121	BGC0000188.1	0.16	Alkaloid	saxitoxin,	Cylindrospermopsis raciborskii T3
GCA_000959345.1	r1c4	terpene	2926808	2947710	BGC0000188.1	0.16	Alkaloid	saxitoxin,	Cylindrospermopsis raciborskii T3
GCA_000959445.1	r1c2	terpene	2092713	2113618	BGC0000188.1	0.16	Alkaloid	saxitoxin,	Cylindrospermopsis raciborskii T3
GCA_000959505.1	r1c1	terpene	1266837	1287712	BGC0000188.1	0.16	Alkaloid	saxitoxin,	Cylindrospermopsis raciborskii T3
GCA_000959525.1	r1c2	terpene	2140641	2161474	BGC0000188.1	0.16	Alkaloid	saxitoxin,	Cylindrospermopsis raciborskii T3
GCA_000959545.1	r1c2	terpene	3113318	3134151	BGC0000188.1	0.16	Alkaloid	saxitoxin,	Cylindrospermopsis raciborskii T3
GCA_000959605.1	r1c5	terpene	3695598	3716434	BGC0000188.1	0.16	Alkaloid	saxitoxin,	Cylindrospermopsis raciborskii T3
GCA_000974835.2	r3	terpene	2493765	2511352	BGC0000188.1	0.16	Alkaloid	saxitoxin,	Cylindrospermopsis raciborskii T3
GCA_001028665.1	r1c5	terpene	3473766	3494599	BGC0000188.1	0.16	Alkaloid	saxitoxin,	Cylindrospermopsis raciborskii T3
GCA_001028665.1	r3c6	terpene	861880	883934	BGC0000188.1	0.14	Alkaloid	saxitoxin,	Cylindrospermopsis raciborskii T3
GCA_001029145.1	r1c7	terpene	2957777	2978811	BGC0000188.1	0.16	Alkaloid	saxitoxin,	Cylindrospermopsis raciborskii T3
GCA_001277875.1	r1c4	terpene	2462005	2482907	BGC0000188.1	0.16	Alkaloid	saxitoxin,	Cylindrospermopsis raciborskii T3
GCA_001277895.1	r1c4	terpene	2462328	2483230	BGC0000188.1	0.16	Alkaloid	saxitoxin,	Cylindrospermopsis raciborskii T3
GCA_001277975.1	r1c3	terpene	2006206	2027114	BGC0000188.1	0.16	Alkaloid	saxitoxin,	Cylindrospermopsis raciborskii T3
GCA_001318245.1	r1c3	terpene	1128578	1149486	BGC0000188.1	0.16	Alkaloid	saxitoxin,	Cylindrospermopsis raciborskii T3
GCA_001411495.1	r1c5	terpene	3164519	3185352	BGC0000188.1	0.16	Alkaloid	saxitoxin,	Cylindrospermopsis raciborskii T3
GCA_001484665.1	r1c2	terpene	1304376	1325278	BGC0000188.1	0.16	Alkaloid	saxitoxin,	Cylindrospermopsis raciborskii T3
GCA_001513745.1	r1c2	terpene	1697072	1717971	BGC0000188.1	0.16	Alkaloid	saxitoxin,	Cylindrospermopsis raciborskii T3
GCA_001522105.2	r1c6	terpene	1818568	1839464	BGC0000188.1	0.16	Alkaloid	saxitoxin,	Cylindrospermopsis raciborskii T3
GCA_001522135.2	r1c6	terpene	1764744	1785667	BGC0000188.1	0.16	Alkaloid	saxitoxin,	Cylindrospermopsis raciborskii T3
GCA_001522585.2	r1c3	terpene	2075178	2096080	BGC0000188.1	0.16	Alkaloid	saxitoxin,	Cylindrospermopsis raciborskii T3
GCA_001522635.2	r1c7	terpene	1873928	1894845	BGC0000188.1	0.16	Alkaloid	saxitoxin,	Cylindrospermopsis raciborskii T3
GCA_001523745.2	r1c3	terpene	1584995	1605891	BGC0000188.1	0.16	Alkaloid	saxitoxin,	Cylindrospermopsis raciborskii T3
GCA_001523915.2	r1c2	terpene	1492917	1513819	BGC0000188.1	0.16	Alkaloid	saxitoxin,	Cylindrospermopsis raciborskii T3
GCA_001524625.2	r1c4	terpene	1695415	1716251	BGC0000188.1	0.16	Alkaloid	saxitoxin,	Cylindrospermopsis raciborskii T3
GCA_001524645.2	r1c2	terpene	1463278	1484111	BGC0000188.1	0.16	Alkaloid	saxitoxin,	Cylindrospermopsis raciborskii T3
GCA_001532025.2	r1c4	terpene	1768458	1789294	BGC0000188.1	0.16	Alkaloid	saxitoxin,	Cylindrospermopsis raciborskii T3
GCA_001606115.1	r1c3	terpene	2298320	2319222	BGC0000188.1	0.16	Alkaloid	saxitoxin,	Cylindrospermopsis raciborskii T3
GCA_001606135.1	r1c12	terpene	3546225	3567127	BGC0000188.1	0.16	Alkaloid	saxitoxin,	Cylindrospermopsis raciborskii T3
GCA_001695735.1	r1c5	terpene	1101210	1122112	BGC0000188.1	0.16	Alkaloid	saxitoxin,	Cylindrospermopsis raciborskii T3
GCA_001718295.1	r1c3	terpene	1657720	1678556	BGC0000188.1	0.16	Alkaloid	saxitoxin,	Cylindrospermopsis raciborskii T3
GCA_001718315.1	r1c3	terpene	1993129	2013962	BGC0000188.1	0.16	Alkaloid	saxitoxin,	Cylindrospermopsis raciborskii T3
GCA_001718335.1	r1c4	terpene	2053753	2074664	BGC0000188.1	0.16	Alkaloid	saxitoxin,	Cylindrospermopsis raciborskii T3
GCA_001718355.1	r1c5	terpene	2161511	2182404	BGC0000188.1	0.16	Alkaloid	saxitoxin,	Cylindrospermopsis raciborskii T3
GCA_001718395.1	r1c4	terpene	2293628	2314461	BGC0000188.1	0.16	Alkaloid	saxitoxin,	Cylindrospermopsis raciborskii T3
GCA_001718415.1	r1c6	terpene	3452324	3473157	BGC0000188.1	0.16	Alkaloid	saxitoxin,	Cylindrospermopsis raciborskii T3
GCA_001718495.1	r1c2	terpene	1909458	1930363	BGC0000188.1	0.16	Alkaloid	saxitoxin,	Cylindrospermopsis raciborskii T3
GCA_001718515.1	r1c3	terpene	2100364	2121266	BGC0000188.1	0.16	Alkaloid	saxitoxin,	Cylindrospermopsis raciborskii T3
GCA_001718535.1	r1c3	terpene	2144219	2165130	BGC0000188.1	0.16	Alkaloid	saxitoxin,	Cylindrospermopsis raciborskii T3
GCA_001718555.1	r1c5	terpene	2206592	2227494	BGC0000188.1	0.16	Alkaloid	saxitoxin,	Cylindrospermopsis raciborskii T3
GCA_001718575.1	r1c4	terpene	2306921	2327835	BGC0000188.1	0.16	Alkaloid	saxitoxin,	Cylindrospermopsis raciborskii T3
GCA_001718615.1	r1c3	terpene	1648929	1669765	BGC0000188.1	0.16	Alkaloid	saxitoxin,	Cylindrospermopsis raciborskii T3
GCA_001718635.1	r1c3	terpene	2456486	2477322	BGC0000188.1	0.16	Alkaloid	saxitoxin,	Cylindrospermopsis raciborskii T3
GCA_001718655.1	r1c5	terpene	2438173	2459066	BGC0000188.1	0.16	Alkaloid	saxitoxin,	Cylindrospermopsis raciborskii T3
GCA_001718695.1	r1c1	terpene	500839	521744	BGC0000188.1	0.16	Alkaloid	saxitoxin,	Cylindrospermopsis raciborskii T3
GCA_001718755.1	r1c1	terpene	1506965	1527798	BGC0000188.1	0.16	Alkaloid	saxitoxin,	Cylindrospermopsis raciborskii T3
GCA_001718775.1	r1c7	terpene	4268055	4288960	BGC0000188.1	0.16	Alkaloid	saxitoxin,	Cylindrospermopsis raciborskii T3
GCA_001718795.1	r1c2	terpene	2009435	2030337	BGC0000188.1	0.16	Alkaloid	saxitoxin,	Cylindrospermopsis raciborskii T3
GCA_001718815.1	r1c2	terpene	2026401	2047306	BGC0000188.1	0.16	Alkaloid	saxitoxin,	Cylindrospermopsis raciborskii T3
GCA_001718835.1	r1c5	terpene	2175078	2195971	BGC0000188.1	0.16	Alkaloid	saxitoxin,	Cylindrospermopsis raciborskii T3
GCA_001718855.1	r1c5	terpene	2180443	2201336	BGC0000188.1	0.16	Alkaloid	saxitoxin,	Cylindrospermopsis raciborskii T3
GCA_001718895.1	r1c3	terpene	2186451	2207353	BGC0000188.1	0.16	Alkaloid	saxitoxin,	Cylindrospermopsis raciborskii T3
GCA_001718915.1	r1c2	terpene	1999437	2020342	BGC0000188.1	0.16	Alkaloid	saxitoxin,	Cylindrospermopsis raciborskii T3
GCA_001718955.1	r1c6	terpene	2292654	2313487	BGC0000188.1	0.16	Alkaloid	saxitoxin,	Cylindrospermopsis raciborskii T3
GCA_001718975.1	r1c5	terpene	2147977	2168810	BGC0000188.1	0.16	Alkaloid	saxitoxin,	Cylindrospermopsis raciborskii T3
GCA_001718995.1	r1c2	terpene	2007756	2028589	BGC0000188.1	0.15	Alkaloid	saxitoxin,	Cylindrospermopsis raciborskii T3
GCA_001742165.1	r1c1	terpene	450700	471533	BGC0000188.1	0.16	Alkaloid	saxitoxin,	Cylindrospermopsis raciborskii T3
GCA_001885195.1	r1c3	terpene	1674546	1695454	BGC0000188.1	0.16	Alkaloid	saxitoxin,	Cylindrospermopsis raciborskii T3
GCA_001887555.1	r1c3	terpene	1693598	1714506	BGC0000188.1	0.16	Alkaloid	saxitoxin,	Cylindrospermopsis raciborskii T3
GCA_001887575.1	r1c3	terpene	1693523	1714431	BGC0000188.1	0.16	Alkaloid	saxitoxin,	Cylindrospermopsis raciborskii T3
GCA_001975065.1	r1c4	terpene	3158726	3179634	BGC0000188.1	0.16	Alkaloid	saxitoxin,	Cylindrospermopsis raciborskii T3
GCA_001975085.1	r1c4	terpene	3234395	3255297	BGC0000188.1	0.16	Alkaloid	saxitoxin,	Cylindrospermopsis raciborskii T3
GCA_001975105.1	r1c4	terpene	3251195	3272097	BGC0000188.1	0.16	Alkaloid	saxitoxin,	Cylindrospermopsis raciborskii T3
GCA_001975125.1	r1c4	terpene	3270741	3291649	BGC0000188.1	0.16	Alkaloid	saxitoxin,	Cylindrospermopsis raciborskii T3
GCA_001975145.1	r1c4	terpene	3270839	3291747	BGC0000188.1	0.16	Alkaloid	saxitoxin,	Cylindrospermopsis raciborskii T3
GCA_001980585.2	r1c3	terpene	1103599	1124507	BGC0000188.1	0.16	Alkaloid	saxitoxin,	Cylindrospermopsis raciborskii T3
GCA_001999785.1	r6	terpene	2477159	2495344	BGC0000188.1	0.16	Alkaloid	saxitoxin,	Cylindrospermopsis raciborskii T3
GCA_001999825.1	r1c2	terpene	1059962	1078099	BGC0000188.1	0.16	Alkaloid	saxitoxin,	Cylindrospermopsis raciborskii T3
GCA_001999885.1	r1c3	terpene	2086672	2107574	BGC0000188.1	0.16	Alkaloid	saxitoxin,	Cylindrospermopsis raciborskii T3
GCA_002007585.1	r1c3	terpene	2238949	2259851	BGC0000188.1	0.16	Alkaloid	saxitoxin,	Cylindrospermopsis raciborskii T3
GCA_002007585.1	r3c3	terpene	948179	970242	BGC0000188.1	0.18	Alkaloid	saxitoxin,	Cylindrospermopsis raciborskii T3
GCA_002097715.1	r1c5	terpene	2209199	2230032	BGC0000188.1	0.16	Alkaloid	saxitoxin,	Cylindrospermopsis raciborskii T3
GCA_002110945.1	r1c3	terpene	1110414	1131322	BGC0000188.1	0.16	Alkaloid	saxitoxin,	Cylindrospermopsis raciborskii T3
GCA_002110965.1	r1c2	terpene	402902	423810	BGC0000188.1	0.16	Alkaloid	saxitoxin,	Cylindrospermopsis raciborskii T3
GCA_002111005.1	r1c3	terpene	1949581	1970489	BGC0000188.1	0.16	Alkaloid	saxitoxin,	Cylindrospermopsis raciborskii T3
GCA_002111025.1	r1c3	terpene	988595	1009503	BGC0000188.1	0.16	Alkaloid	saxitoxin,	Cylindrospermopsis raciborskii T3
GCA_002111045.1	r1c3	terpene	498176	519084	BGC0000188.1	0.16	Alkaloid	saxitoxin,	Cylindrospermopsis raciborskii T3
GCA_002111085.1	r1c4	terpene	3136088	3156996	BGC0000188.1	0.16	Alkaloid	saxitoxin,	Cylindrospermopsis raciborskii T3
GCA_002111105.1	r1c4	terpene	2985566	3006474	BGC0000188.1	0.16	Alkaloid	saxitoxin,	Cylindrospermopsis raciborskii T3
GCA_002111125.1	r1c4	terpene	2548270	2569178	BGC0000188.1	0.16	Alkaloid	saxitoxin,	Cylindrospermopsis raciborskii T3
GCA_002111145.1	r1c4	terpene	2994217	3015125	BGC0000188.1	0.16	Alkaloid	saxitoxin,	Cylindrospermopsis raciborskii T3
GCA_002111165.1	r1c3	terpene	705099	726007	BGC0000188.1	0.16	Alkaloid	saxitoxin,	Cylindrospermopsis raciborskii T3
GCA_002111205.1	r1c2	terpene	253218	274126	BGC0000188.1	0.16	Alkaloid	saxitoxin,	Cylindrospermopsis raciborskii T3
GCA_002111225.1	r1c3	terpene	544070	564978	BGC0000188.1	0.16	Alkaloid	saxitoxin,	Cylindrospermopsis raciborskii T3
GCA_002111245.1	r2c4	terpene	2556259	2577167	BGC0000188.1	0.16	Alkaloid	saxitoxin,	Cylindrospermopsis raciborskii T3
GCA_002111265.1	r1c5	terpene	3793463	3814371	BGC0000188.1	0.16	Alkaloid	saxitoxin,	Cylindrospermopsis raciborskii T3
GCA_002111285.1	r1c4	terpene	570406	591314	BGC0000188.1	0.16	Alkaloid	saxitoxin,	Cylindrospermopsis raciborskii T3
GCA_002111305.1	r1c5	terpene	3511415	3532323	BGC0000188.1	0.16	Alkaloid	saxitoxin,	Cylindrospermopsis raciborskii T3
GCA_002111325.1	r1c3	terpene	998423	1019331	BGC0000188.1	0.16	Alkaloid	saxitoxin,	Cylindrospermopsis raciborskii T3
GCA_002111345.1	r1c4	terpene	2492661	2513569	BGC0000188.1	0.16	Alkaloid	saxitoxin,	Cylindrospermopsis raciborskii T3
GCA_002111365.1	r1c5	terpene	3680432	3701334	BGC0000188.1	0.16	Alkaloid	saxitoxin,	Cylindrospermopsis raciborskii T3
GCA_002111385.1	r1c4	terpene	2452685	2473593	BGC0000188.1	0.16	Alkaloid	saxitoxin,	Cylindrospermopsis raciborskii T3
GCA_002209085.2	r1c3	terpene	2757231	2775414	BGC0000188.1	0.16	Alkaloid	saxitoxin,	Cylindrospermopsis raciborskii T3
GCA_002356275.1	r1c3	terpene	814055	834888	BGC0000188.1	0.16	Alkaloid	saxitoxin,	Cylindrospermopsis raciborskii T3
GCA_002386205.1	r1c3	terpene	2963419	2984318	BGC0000188.1	0.16	Alkaloid	saxitoxin,	Cylindrospermopsis raciborskii T3
GCA_002407525.3	r1c2	terpene	236436	257269	BGC0000188.1	0.16	Alkaloid	saxitoxin,	Cylindrospermopsis raciborskii T3
GCA_002843645.1	r1c3	terpene	1648920	1669822	BGC0000188.1	0.16	Alkaloid	saxitoxin,	Cylindrospermopsis raciborskii T3
GCA_002860065.1	r1c2	terpene	542301	563209	BGC0000188.1	0.16	Alkaloid	saxitoxin,	Cylindrospermopsis raciborskii T3
GCA_003019945.1	r1c2	terpene	2502987	2523892	BGC0000188.1	0.16	Alkaloid	saxitoxin,	Cylindrospermopsis raciborskii T3
GCA_003019965.1	r1c2	terpene	2124890	2145723	BGC0000188.1	0.16	Alkaloid	saxitoxin,	Cylindrospermopsis raciborskii T3
GCA_003020025.1	r1c5	terpene	3031043	3051879	BGC0000188.1	0.16	Alkaloid	saxitoxin,	Cylindrospermopsis raciborskii T3
GCA_003020185.1	r1c4	terpene	2863414	2884250	BGC0000188.1	0.16	Alkaloid	saxitoxin,	Cylindrospermopsis raciborskii T3
GCA_003076415.1	r3c3	terpene	2976315	2997217	BGC0000188.1	0.16	Alkaloid	saxitoxin,	Cylindrospermopsis raciborskii T3
GCA_003233675.1	r1c3	terpene	2271135	2291968	BGC0000188.1	0.16	Alkaloid	saxitoxin,	Cylindrospermopsis raciborskii T3
GCA_003330765.1	r1c3	terpene	2221788	2242693	BGC0000188.1	0.16	Alkaloid	saxitoxin,	Cylindrospermopsis raciborskii T3
GCA_003366075.1	r2c3	terpene	2139714	2160604	BGC0000188.1	0.16	Alkaloid	saxitoxin,	Cylindrospermopsis raciborskii T3
GCA_003445415.1	r1c4	terpene	3468222	3489130	BGC0000188.1	0.16	Alkaloid	saxitoxin,	Cylindrospermopsis raciborskii T3
GCA_003546465.1	r1c5	terpene	3650348	3671382	BGC0000188.1	0.16	Alkaloid	saxitoxin,	Cylindrospermopsis raciborskii T3
GCA_003547015.1	r1c4	terpene	2384794	2405696	BGC0000188.1	0.16	Alkaloid	saxitoxin,	Cylindrospermopsis raciborskii T3
GCA_003547035.1	r1c4	terpene	2358747	2379655	BGC0000188.1	0.16	Alkaloid	saxitoxin,	Cylindrospermopsis raciborskii T3
GCA_003547055.1	r1c4	terpene	2388988	2409896	BGC0000188.1	0.16	Alkaloid	saxitoxin,	Cylindrospermopsis raciborskii T3
GCA_003568605.1	r1c1	terpene	237017	255667	BGC0000188.1	0.16	Alkaloid	saxitoxin,	Cylindrospermopsis raciborskii T3
GCA_003606245.1	r1c4	terpene	2096967	2117875	BGC0000188.1	0.16	Alkaloid	saxitoxin,	Cylindrospermopsis raciborskii T3
GCA_003614815.1	r1c4	terpene	2883501	2904337	BGC0000188.1	0.16	Alkaloid	saxitoxin,	Cylindrospermopsis raciborskii T3
GCA_003614835.1	r1c1	terpene	155845	176681	BGC0000188.1	0.16	Alkaloid	saxitoxin,	Cylindrospermopsis raciborskii T3
GCA_003798245.1	r1c6	terpene	2035587	2056495	BGC0000188.1	0.16	Alkaloid	saxitoxin,	Cylindrospermopsis raciborskii T3
GCA_003798265.1	r1c6	terpene	3514860	3535768	BGC0000188.1	0.16	Alkaloid	saxitoxin,	Cylindrospermopsis raciborskii T3
GCA_003798365.1	r2c4	terpene	1578115	1599017	BGC0000188.1	0.16	Alkaloid	saxitoxin,	Cylindrospermopsis raciborskii T3
GCA_003812365.1	r3c4	terpene	1543408	1564241	BGC0000188.1	0.16	Alkaloid	saxitoxin,	Cylindrospermopsis raciborskii T3
GCA_003812585.1	r1c3	terpene	1782469	1803302	BGC0000188.1	0.16	Alkaloid	saxitoxin,	Cylindrospermopsis raciborskii T3
GCA_003812965.1	r1c3	terpene	433421	454314	BGC0000188.1	0.16	Alkaloid	saxitoxin,	Cylindrospermopsis raciborskii T3
GCA_003813045.1	r3c1	terpene	2429062	2449937	BGC0000188.1	0.16	Alkaloid	saxitoxin,	Cylindrospermopsis raciborskii T3
GCA_003966315.1	r1c2	terpene	2257761	2278594	BGC0000188.1	0.16	Alkaloid	saxitoxin,	Cylindrospermopsis raciborskii T3
GCA_004323015.1	r1c4	terpene	2344042	2364950	BGC0000188.1	0.16	Alkaloid	saxitoxin,	Cylindrospermopsis raciborskii T3
GCA_004348075.1	r1c5	terpene	2313388	2334296	BGC0000188.1	0.16	Alkaloid	saxitoxin,	Cylindrospermopsis raciborskii T3
GCA_004842085.1	r1c3	terpene	1451426	1472334	BGC0000188.1	0.16	Alkaloid	saxitoxin,	Cylindrospermopsis raciborskii T3
GCA_005853645.1	r1c4	terpene	2375269	2396177	BGC0000188.1	0.16	Alkaloid	saxitoxin,	Cylindrospermopsis raciborskii T3
GCA_005862325.1	r2c3	terpene	2537513	2558421	BGC0000188.1	0.16	Alkaloid	saxitoxin,	Cylindrospermopsis raciborskii T3
GCA_005937855.2	r1c3	terpene	2080335	2101168	BGC0000188.1	0.16	Alkaloid	saxitoxin,	Cylindrospermopsis raciborskii T3
GCA_006094315.1	r1c4	terpene	2322853	2343686	BGC0000188.1	0.16	Alkaloid	saxitoxin,	Cylindrospermopsis raciborskii T3
GCA_007724625.1	r1c3	terpene	2208502	2229404	BGC0000188.1	0.16	Alkaloid	saxitoxin,	Cylindrospermopsis raciborskii T3
GCA_008693485.1	r2c2	terpene	3367759	3388592	BGC0000188.1	0.16	Alkaloid	saxitoxin,	Cylindrospermopsis raciborskii T3
GCA_008693525.1	r3c2	terpene	2250439	2271272	BGC0000188.1	0.16	Alkaloid	saxitoxin,	Cylindrospermopsis raciborskii T3
GCA_008728255.1	r1c4	terpene	1831391	1852293	BGC0000188.1	0.16	Alkaloid	saxitoxin,	Cylindrospermopsis raciborskii T3
GCA_008728275.1	r1c4	terpene	1837802	1858704	BGC0000188.1	0.16	Alkaloid	saxitoxin,	Cylindrospermopsis raciborskii T3
GCA_008728295.1	r1c3	terpene	1149527	1170429	BGC0000188.1	0.16	Alkaloid	saxitoxin,	Cylindrospermopsis raciborskii T3
GCA_008728315.1	r1c5	terpene	3531968	3552870	BGC0000188.1	0.16	Alkaloid	saxitoxin,	Cylindrospermopsis raciborskii T3
GCA_008728335.1	r1c6	terpene	3746873	3767775	BGC0000188.1	0.16	Alkaloid	saxitoxin,	Cylindrospermopsis raciborskii T3
GCA_008728355.1	r1c4	terpene	2440283	2461185	BGC0000188.1	0.16	Alkaloid	saxitoxin,	Cylindrospermopsis raciborskii T3
GCA_008728375.1	r1c4	terpene	2955366	2976268	BGC0000188.1	0.16	Alkaloid	saxitoxin,	Cylindrospermopsis raciborskii T3
GCA_009191525.1	r1c3	terpene	2628987	2649889	BGC0000188.1	0.16	Alkaloid	saxitoxin,	Cylindrospermopsis raciborskii T3
GCA_009586235.1	r1c4	terpene	2260503	2281537	BGC0000188.1	0.16	Alkaloid	saxitoxin,	Cylindrospermopsis raciborskii T3
GCA_009730035.1	r1c3	terpene	2841018	2861851	BGC0000188.1	0.16	Alkaloid	saxitoxin,	Cylindrospermopsis raciborskii T3
GCA_009730175.1	r3c2	terpene	2887273	2908106	BGC0000188.1	0.16	Alkaloid	saxitoxin,	Cylindrospermopsis raciborskii T3
GCA_009730195.1	r3c1	terpene	31082	51915	BGC0000188.1	0.16	Alkaloid	saxitoxin,	Cylindrospermopsis raciborskii T3
GCA_009755625.1	r3c3	terpene	2217390	2238292	BGC0000188.1	0.16	Alkaloid	saxitoxin,	Cylindrospermopsis raciborskii T3
GCA_013822785.1	r1c2	terpene	1804199	1825104	BGC0000188.1	0.16	Alkaloid	saxitoxin,	Cylindrospermopsis raciborskii T3
GCA_014211915.1	r1c4	terpene	2698026	2718859	BGC0000188.1	0.16	Alkaloid	saxitoxin,	Cylindrospermopsis raciborskii T3
GCA_014357995.1	r1c2	terpene	1825908	1846810	BGC0000188.1	0.16	Alkaloid	saxitoxin,	Cylindrospermopsis raciborskii T3
GCA_014854795.1	r1c4	terpene	1738779	1759612	BGC0000188.1	0.16	Alkaloid	saxitoxin,	Cylindrospermopsis raciborskii T3
GCA_016027435.1	r1c7	terpene	3606413	3627309	BGC0000188.1	0.16	Alkaloid	saxitoxin,	Cylindrospermopsis raciborskii T3
GCA_016027455.1	r1c4	terpene	2471891	2492790	BGC0000188.1	0.16	Alkaloid	saxitoxin,	Cylindrospermopsis raciborskii T3
GCA_016127755.1	r1c2	terpene	1114418	1135251	BGC0000188.1	0.16	Alkaloid	saxitoxin,	Cylindrospermopsis raciborskii T3
GCA_016458785.1	r1c4	terpene	2049226	2070059	BGC0000188.1	0.16	Alkaloid	saxitoxin,	Cylindrospermopsis raciborskii T3
GCA_016458805.1	r1c3	terpene	2075694	2096527	BGC0000188.1	0.16	Alkaloid	saxitoxin,	Cylindrospermopsis raciborskii T3
GCA_016774495.1	r1c3	terpene	1807743	1828579	BGC0000188.1	0.16	Alkaloid	saxitoxin,	Cylindrospermopsis raciborskii T3
GCA_016864355.1	r1c4	terpene	3645563	3666465	BGC0000188.1	0.16	Alkaloid	saxitoxin,	Cylindrospermopsis raciborskii T3
GCA_016889205.1	r1c2	terpene	3379905	3400780	BGC0000188.1	0.16	Alkaloid	saxitoxin,	Cylindrospermopsis raciborskii T3
GCA_016899425.1	r1c3	terpene	2196516	2217565	BGC0000188.1	0.16	Alkaloid	saxitoxin,	Cylindrospermopsis raciborskii T3
GCA_016899445.1	r2c15	RiPP-like	3058860	3069747	BGC0000188.1	0.15	Alkaloid	saxitoxin,	Cylindrospermopsis raciborskii T3
GCA_016899445.1	r3c2	terpene	2144270	2165172	BGC0000188.1	0.16	Alkaloid	saxitoxin,	Cylindrospermopsis raciborskii T3
GCA_017165175.1	r1c2	terpene	1949399	1970232	BGC0000188.1	0.16	Alkaloid	saxitoxin,	Cylindrospermopsis raciborskii T3
GCA_017165195.1	r1c2	terpene	1943579	1964412	BGC0000188.1	0.16	Alkaloid	saxitoxin,	Cylindrospermopsis raciborskii T3
GCA_017165475.1	r1c2	terpene	1942345	1963178	BGC0000188.1	0.16	Alkaloid	saxitoxin,	Cylindrospermopsis raciborskii T3
GCA_017165495.1	r1c2	terpene	1941723	1962556	BGC0000188.1	0.16	Alkaloid	saxitoxin,	Cylindrospermopsis raciborskii T3
GCA_017165515.1	r1c2	terpene	1941895	1962728	BGC0000188.1	0.16	Alkaloid	saxitoxin,	Cylindrospermopsis raciborskii T3
GCA_017165535.1	r1c2	terpene	1942304	1963137	BGC0000188.1	0.16	Alkaloid	saxitoxin,	Cylindrospermopsis raciborskii T3
GCA_017165555.1	r1c2	terpene	1941089	1961922	BGC0000188.1	0.16	Alkaloid	saxitoxin,	Cylindrospermopsis raciborskii T3
GCA_017378155.1	r1c3	terpene	1714378	1735280	BGC0000188.1	0.16	Alkaloid	saxitoxin,	Cylindrospermopsis raciborskii T3
GCA_017378195.1	r1c3	terpene	1765422	1786330	BGC0000188.1	0.16	Alkaloid	saxitoxin,	Cylindrospermopsis raciborskii T3
GCA_017378235.1	r1c4	terpene	3011321	3032223	BGC0000188.1	0.16	Alkaloid	saxitoxin,	Cylindrospermopsis raciborskii T3
GCA_017378275.1	r1c3	terpene	1672741	1693643	BGC0000188.1	0.16	Alkaloid	saxitoxin,	Cylindrospermopsis raciborskii T3
GCA_017378315.3	r1c3	terpene	3302465	3323373	BGC0000188.1	0.16	Alkaloid	saxitoxin,	Cylindrospermopsis raciborskii T3
GCA_017378355.1	r1c6	terpene	3954811	3975719	BGC0000188.1	0.16	Alkaloid	saxitoxin,	Cylindrospermopsis raciborskii T3
GCA_017378435.1	r1c3	terpene	1728352	1749254	BGC0000188.1	0.16	Alkaloid	saxitoxin,	Cylindrospermopsis raciborskii T3
GCA_017815595.1	r1c1	terpene	2352190	2373092	BGC0000188.1	0.16	Alkaloid	saxitoxin,	Cylindrospermopsis raciborskii T3
GCA_017815615.1	r1c2	terpene	1974371	1995273	BGC0000188.1	0.16	Alkaloid	saxitoxin,	Cylindrospermopsis raciborskii T3
GCA_018223765.1	r1c1	terpene	495084	515986	BGC0000188.1	0.16	Alkaloid	saxitoxin,	Cylindrospermopsis raciborskii T3
GCA_018223785.1	r2c2	terpene	1332946	1353848	BGC0000188.1	0.16	Alkaloid	saxitoxin,	Cylindrospermopsis raciborskii T3
GCA_018223805.1	r1c3	terpene	2310239	2331141	BGC0000188.1	0.16	Alkaloid	saxitoxin,	Cylindrospermopsis raciborskii T3
GCA_018228345.1	r1c3	terpene	1624463	1645365	BGC0000188.1	0.16	Alkaloid	saxitoxin,	Cylindrospermopsis raciborskii T3
GCA_018228385.1	r1c3	terpene	1628381	1649283	BGC0000188.1	0.16	Alkaloid	saxitoxin,	Cylindrospermopsis raciborskii T3
GCA_018228525.1	r1c3	terpene	1624374	1645276	BGC0000188.1	0.16	Alkaloid	saxitoxin,	Cylindrospermopsis raciborskii T3
GCA_018228545.1	r1c3	terpene	1624371	1645273	BGC0000188.1	0.16	Alkaloid	saxitoxin,	Cylindrospermopsis raciborskii T3
GCA_018228565.1	r1c3	terpene	1624429	1645331	BGC0000188.1	0.16	Alkaloid	saxitoxin,	Cylindrospermopsis raciborskii T3
GCA_018228585.1	r1c6	terpene	3795495	3816397	BGC0000188.1	0.16	Alkaloid	saxitoxin,	Cylindrospermopsis raciborskii T3
GCA_018228605.1	r1c3	terpene	1660162	1681064	BGC0000188.1	0.16	Alkaloid	saxitoxin,	Cylindrospermopsis raciborskii T3
GCA_018228625.1	r1c2	terpene	1523033	1543935	BGC0000188.1	0.16	Alkaloid	saxitoxin,	Cylindrospermopsis raciborskii T3
GCA_018417535.1	r1c1	terpene	645485	666318	BGC0000188.1	0.16	Alkaloid	saxitoxin,	Cylindrospermopsis raciborskii T3
GCA_018771365.1	r1c3	terpene	1714607	1735509	BGC0000188.1	0.16	Alkaloid	saxitoxin,	Cylindrospermopsis raciborskii T3
GCA_019915365.1	r1c3	terpene	2269195	2290097	BGC0000188.1	0.16	Alkaloid	saxitoxin,	Cylindrospermopsis raciborskii T3
GCA_019930785.1	r1c2	terpene	2708543	2729418	BGC0000188.1	0.16	Alkaloid	saxitoxin,	Cylindrospermopsis raciborskii T3
GCA_020099355.1	r2c2	terpene	1282470	1303375	BGC0000188.1	0.16	Alkaloid	saxitoxin,	Cylindrospermopsis raciborskii T3
GCA_020736245.1	r1c2	terpene	3289278	3310153	BGC0000188.1	0.16	Alkaloid	saxitoxin,	Cylindrospermopsis raciborskii T3
GCA_020843905.1	r1c3	terpene	2039656	2059919	BGC0000188.1	0.16	Alkaloid	saxitoxin,	Cylindrospermopsis raciborskii T3
GCA_020843925.1	r1c3	terpene	2109317	2130150	BGC0000188.1	0.16	Alkaloid	saxitoxin,	Cylindrospermopsis raciborskii T3
GCA_020843945.1	r1c4	terpene	2086475	2107308	BGC0000188.1	0.16	Alkaloid	saxitoxin,	Cylindrospermopsis raciborskii T3
GCA_020843965.1	r1c4	terpene	2089523	2110356	BGC0000188.1	0.16	Alkaloid	saxitoxin,	Cylindrospermopsis raciborskii T3
GCA_020843985.1	r1c3	terpene	2075980	2096813	BGC0000188.1	0.16	Alkaloid	saxitoxin,	Cylindrospermopsis raciborskii T3
GCA_021484945.1	r1c4	terpene	2364088	2384921	BGC0000188.1	0.16	Alkaloid	saxitoxin,	Cylindrospermopsis raciborskii T3
GCA_021535065.1	r1c3	terpene	2075476	2096378	BGC0000188.1	0.16	Alkaloid	saxitoxin,	Cylindrospermopsis raciborskii T3
GCA_021899435.1	r1c4	terpene	2348701	2369534	BGC0000188.1	0.16	Alkaloid	saxitoxin,	Cylindrospermopsis raciborskii T3
GCA_022213445.1	r3c2	terpene	2195372	2216277	BGC0000188.1	0.16	Alkaloid	saxitoxin,	Cylindrospermopsis raciborskii T3
GCA_022533485.1	r1c3	terpene	2212630	2233532	BGC0000188.1	0.16	Alkaloid	saxitoxin,	Cylindrospermopsis raciborskii T3
GCA_022809715.1	r1c3	terpene	2230988	2251821	BGC0000188.1	0.16	Alkaloid	saxitoxin,	Cylindrospermopsis raciborskii T3
GCA_023053515.1	r3c4	terpene	2356909	2377742	BGC0000188.1	0.16	Alkaloid	saxitoxin,	Cylindrospermopsis raciborskii T3
GCA_023373625.1	r1c1	terpene	1583520	1604353	BGC0000188.1	0.16	Alkaloid	saxitoxin,	Cylindrospermopsis raciborskii T3
GCA_023373645.1	r1c1	terpene	1585968	1606801	BGC0000188.1	0.16	Alkaloid	saxitoxin,	Cylindrospermopsis raciborskii T3
GCA_023373665.1	r1c2	terpene	1909931	1930764	BGC0000188.1	0.16	Alkaloid	saxitoxin,	Cylindrospermopsis raciborskii T3
GCA_023373685.1	r1c1	terpene	1468234	1489067	BGC0000188.1	0.16	Alkaloid	saxitoxin,	Cylindrospermopsis raciborskii T3
GCA_023373725.1	r1c2	terpene	1648889	1669794	BGC0000188.1	0.16	Alkaloid	saxitoxin,	Cylindrospermopsis raciborskii T3
GCA_023374315.1	r1c2	terpene	1614855	1635688	BGC0000188.1	0.16	Alkaloid	saxitoxin,	Cylindrospermopsis raciborskii T3
GCA_023374335.1	r1c3	terpene	2072949	2093851	BGC0000188.1	0.16	Alkaloid	saxitoxin,	Cylindrospermopsis raciborskii T3
GCA_023374355.1	r1c3	terpene	2002188	2023021	BGC0000188.1	0.16	Alkaloid	saxitoxin,	Cylindrospermopsis raciborskii T3
GCA_023374375.1	r1c3	terpene	2035694	2056527	BGC0000188.1	0.16	Alkaloid	saxitoxin,	Cylindrospermopsis raciborskii T3
GCA_023374395.1	r1c2	terpene	1910219	1931052	BGC0000188.1	0.16	Alkaloid	saxitoxin,	Cylindrospermopsis raciborskii T3
GCA_023374415.1	r1c1	terpene	1411139	1431972	BGC0000188.1	0.16	Alkaloid	saxitoxin,	Cylindrospermopsis raciborskii T3
GCA_023374435.1	r1c1	terpene	1346227	1367060	BGC0000188.1	0.16	Alkaloid	saxitoxin,	Cylindrospermopsis raciborskii T3
GCA_023374455.1	r1c1	terpene	1411782	1432615	BGC0000188.1	0.16	Alkaloid	saxitoxin,	Cylindrospermopsis raciborskii T3
GCA_023374475.1	r2c2	terpene	1410476	1428653	BGC0000188.1	0.16	Alkaloid	saxitoxin,	Cylindrospermopsis raciborskii T3
GCA_023374495.1	r1c2	terpene	1381409	1402242	BGC0000188.1	0.16	Alkaloid	saxitoxin,	Cylindrospermopsis raciborskii T3
GCA_023374515.1	r1c2	terpene	1908611	1929444	BGC0000188.1	0.16	Alkaloid	saxitoxin,	Cylindrospermopsis raciborskii T3
GCA_023374535.1	r1c1	terpene	884684	905517	BGC0000188.1	0.16	Alkaloid	saxitoxin,	Cylindrospermopsis raciborskii T3
GCA_023374575.1	r1c2	terpene	1974173	1995006	BGC0000188.1	0.16	Alkaloid	saxitoxin,	Cylindrospermopsis raciborskii T3
GCA_023374595.1	r1c1	terpene	1411157	1431990	BGC0000188.1	0.16	Alkaloid	saxitoxin,	Cylindrospermopsis raciborskii T3
GCA_023374615.1	r1c2	terpene	1943960	1964793	BGC0000188.1	0.16	Alkaloid	saxitoxin,	Cylindrospermopsis raciborskii T3
GCA_023374635.1	r1c3	terpene	2446873	2467706	BGC0000188.1	0.16	Alkaloid	saxitoxin,	Cylindrospermopsis raciborskii T3
GCA_023374655.1	r1c3	terpene	2185949	2206782	BGC0000188.1	0.16	Alkaloid	saxitoxin,	Cylindrospermopsis raciborskii T3
GCA_023374675.1	r1c2	terpene	1808429	1826606	BGC0000188.1	0.16	Alkaloid	saxitoxin,	Cylindrospermopsis raciborskii T3
GCA_023374695.1	r1c1	terpene	1613705	1634538	BGC0000188.1	0.16	Alkaloid	saxitoxin,	Cylindrospermopsis raciborskii T3
GCA_023374715.1	r1c2	terpene	1434302	1452479	BGC0000188.1	0.16	Alkaloid	saxitoxin,	Cylindrospermopsis raciborskii T3
GCA_023374735.1	r1c1	terpene	1483684	1504517	BGC0000188.1	0.16	Alkaloid	saxitoxin,	Cylindrospermopsis raciborskii T3
GCA_023374755.1	r1c1	terpene	1469489	1490322	BGC0000188.1	0.16	Alkaloid	saxitoxin,	Cylindrospermopsis raciborskii T3
GCA_023374775.1	r1c1	terpene	1457174	1478007	BGC0000188.1	0.16	Alkaloid	saxitoxin,	Cylindrospermopsis raciborskii T3
GCA_023374795.1	r1c1	terpene	884690	905523	BGC0000188.1	0.16	Alkaloid	saxitoxin,	Cylindrospermopsis raciborskii T3
GCA_023374815.1	r1c1	terpene	1468167	1489000	BGC0000188.1	0.16	Alkaloid	saxitoxin,	Cylindrospermopsis raciborskii T3
GCA_023374835.1	r1c2	terpene	1802236	1823138	BGC0000188.1	0.16	Alkaloid	saxitoxin,	Cylindrospermopsis raciborskii T3
GCA_023374855.1	r1c2	terpene	1430712	1451614	BGC0000188.1	0.16	Alkaloid	saxitoxin,	Cylindrospermopsis raciborskii T3
GCA_023374875.1	r1c1	terpene	1411157	1431990	BGC0000188.1	0.16	Alkaloid	saxitoxin,	Cylindrospermopsis raciborskii T3
GCA_023374895.1	r1c1	terpene	1412347	1433180	BGC0000188.1	0.16	Alkaloid	saxitoxin,	Cylindrospermopsis raciborskii T3
GCA_024298805.1	r1c2	terpene	1531946	1552797	BGC0000188.1	0.18	Alkaloid	saxitoxin,	Cylindrospermopsis raciborskii T3
GCA_024381035.1	r1c5	terpene	2336478	2357311	BGC0000188.1	0.16	Alkaloid	saxitoxin,	Cylindrospermopsis raciborskii T3
GCA_024600575.1	r1c4	terpene	2248028	2268861	BGC0000188.1	0.16	Alkaloid	saxitoxin,	Cylindrospermopsis raciborskii T3
GCA_024661975.1	r1c3	terpene	2363071	2384105	BGC0000188.1	0.16	Alkaloid	saxitoxin,	Cylindrospermopsis raciborskii T3
GCA_024730645.1	r1c3	terpene	2162096	2182998	BGC0000188.1	0.16	Alkaloid	saxitoxin,	Cylindrospermopsis raciborskii T3
GCA_024732225.1	r1c3	terpene	3289562	3310395	BGC0000188.1	0.16	Alkaloid	saxitoxin,	Cylindrospermopsis raciborskii T3
GCA_025560745.1	r2c2	terpene	2235266	2256099	BGC0000188.1	0.16	Alkaloid	saxitoxin,	Cylindrospermopsis raciborskii T3
GCA_025643495.1	r1c3	terpene	2090513	2111346	BGC0000188.1	0.16	Alkaloid	saxitoxin,	Cylindrospermopsis raciborskii T3
GCA_025643515.1	r1c3	terpene	2391288	2412121	BGC0000188.1	0.16	Alkaloid	saxitoxin,	Cylindrospermopsis raciborskii T3
GCA_025643555.1	r1c2	terpene	2007849	2028682	BGC0000188.1	0.16	Alkaloid	saxitoxin,	Cylindrospermopsis raciborskii T3
GCA_025643575.1	r1c1	terpene	1899378	1920280	BGC0000188.1	0.16	Alkaloid	saxitoxin,	Cylindrospermopsis raciborskii T3
GCA_026315005.1	r1c3	terpene	1648916	1669818	BGC0000188.1	0.16	Alkaloid	saxitoxin,	Cylindrospermopsis raciborskii T3
GCA_026315025.1	r2c3	terpene	1105104	1126006	BGC0000188.1	0.16	Alkaloid	saxitoxin,	Cylindrospermopsis raciborskii T3
GCA_026315045.1	r2c5	terpene	2898145	2919047	BGC0000188.1	0.16	Alkaloid	saxitoxin,	Cylindrospermopsis raciborskii T3
GCA_026958255.1	r1c3	terpene	2102573	2123406	BGC0000188.1	0.16	Alkaloid	saxitoxin,	Cylindrospermopsis raciborskii T3
GCA_028201395.1	r1c3	terpene	1641317	1662225	BGC0000188.1	0.16	Alkaloid	saxitoxin,	Cylindrospermopsis raciborskii T3
GCA_029590335.1	r1c3	terpene	2290586	2311488	BGC0000188.1	0.16	Alkaloid	saxitoxin,	Cylindrospermopsis raciborskii T3
GCA_029633645.1	r1c2	terpene	1901608	1922642	BGC0000188.1	0.16	Alkaloid	saxitoxin,	Cylindrospermopsis raciborskii T3
GCA_029633805.1	r1c3	terpene	1754271	1775305	BGC0000188.1	0.16	Alkaloid	saxitoxin,	Cylindrospermopsis raciborskii T3
GCA_029633825.1	r1c4	terpene	3329228	3350130	BGC0000188.1	0.16	Alkaloid	saxitoxin,	Cylindrospermopsis raciborskii T3
GCA_902141795.1	r1c4	terpene	2358747	2379655	BGC0000188.1	0.16	Alkaloid	saxitoxin,	Cylindrospermopsis raciborskii T3
GCA_902141815.1	r1c4	terpene	2384794	2405696	BGC0000188.1	0.16	Alkaloid	saxitoxin,	Cylindrospermopsis raciborskii T3
GCA_902141835.1	r1c4	terpene	2388988	2409896	BGC0000188.1	0.16	Alkaloid	saxitoxin,	Cylindrospermopsis raciborskii T3
GCA_904865725.1	r1c4	terpene	2327944	2348846	BGC0000188.1	0.16	Alkaloid	saxitoxin,	Cylindrospermopsis raciborskii T3
GCA_905400185.1	r1c3	terpene	2154310	2175359	BGC0000188.1	0.16	Alkaloid	saxitoxin,	Cylindrospermopsis raciborskii T3
GCA_002356275.1	r3c3	terpene	740362	762416	BGC0000193.1	0.15	Polyketide	aclacinomycin	Streptomyces galilaeus
GCA_000012785.1	r2c19	PKS-like,transAT-PKS	3120141	3181762	BGC0000205.1	0.48	Polyketide	bryostatin	Endobugula sertula
GCA_000755845.1	r2c4	transAT-PKS,PKS-like	817530	907356	BGC0000205.1	0.48	Polyketide	bryostatin	Endobugula sertula
GCA_003445415.1	r2c17	PKS-like,transAT-PKS	3106815	3158067	BGC0000205.1	0.48	Polyketide	bryostatin	Endobugula sertula
GCA_017378275.1	r2c1	transAT-PKS,PKS-like	1023	71433	BGC0000205.1	0.48	Polyketide	bryostatin	Endobugula sertula
GCA_017378355.1	r2c16	PKS-like,transAT-PKS	3096649	3171004	BGC0000205.1	0.48	Polyketide	bryostatin	Endobugula sertula
GCA_001718415.1	r2c9	CDPS	2863223	2883951	BGC0000207.1	0.13	Polyketide	chartreusin	Streptomyces chartreusis
GCA_018417535.1	r3c2	terpene	871828	893882	BGC0000207.1	0.15	Polyketide	chartreusin	Streptomyces chartreusis
GCA_007724625.1	r3c1	betalactone	80242	102885	BGC0000228.1	0.16	Polyketide	granaticin	Streptomyces violaceoruber
GCA_009191525.1	r3c3	betalactone	1233667	1255266	BGC0000228.1	0.16	Polyketide	granaticin	Streptomyces violaceoruber
GCA_009755625.1	r1c1	betalactone	82747	104346	BGC0000228.1	0.16	Polyketide	granaticin	Streptomyces violaceoruber
GCA_018223785.1	r1c5	betalactone	1459265	1482832	BGC0000228.1	0.16	Polyketide	granaticin	Streptomyces violaceoruber
GCA_019915365.1	r3c2	betalactone	345106	366705	BGC0000228.1	0.16	Polyketide	granaticin	Streptomyces violaceoruber
GCA_022533485.1	r3c1	betalactone	40266	61865	BGC0000228.1	0.16	Polyketide	granaticin	Streptomyces violaceoruber
GCA_029590335.1	r3c1	betalactone	40266	61865	BGC0000228.1	0.16	Polyketide	granaticin	Streptomyces violaceoruber
GCA_029633825.1	r3c1	betalactone	56019	77618	BGC0000228.1	0.16	Polyketide	granaticin	Streptomyces violaceoruber
GCA_003812965.1	r3c3	betalactone,NRPS-like	397876	443992	BGC0000234.1	0.49	Polyketide	jadomycin	Streptomyces venezuelae ATCC10712
GCA_001029145.1	r1c2	redox-cofactor	160816	182954	BGC0000255.1	0.22	Polyketide	pederin	Uncultured bacterium
GCA_001718555.1	r2c8	redox-cofactor	2385462	2407600	BGC0000255.1	0.2	Polyketide	pederin	Uncultured bacterium
GCA_003233675.1	r2c3	redox-cofactor	1186903	1209041	BGC0000255.1	0.22	Polyketide	pederin	Uncultured bacterium
GCA_003704285.1	r2c6	redox-cofactor	2581547	2603685	BGC0000255.1	0.22	Polyketide	pederin	Uncultured bacterium
GCA_003711145.1	r2c3	redox-cofactor	1511626	1533764	BGC0000255.1	0.23	Polyketide	pederin	Uncultured bacterium
GCA_007724625.1	r2c8	redox-cofactor	2838026	2860164	BGC0000255.1	0.22	Polyketide	pederin	Uncultured bacterium
GCA_009191525.1	r2c2	redox-cofactor	105011	127149	BGC0000255.1	0.22	Polyketide	pederin	Uncultured bacterium
GCA_009755625.1	r2c10	redox-cofactor	2636930	2659068	BGC0000255.1	0.22	Polyketide	pederin	Uncultured bacterium
GCA_018223785.1	r3c8	redox-cofactor	2227223	2249361	BGC0000255.1	0.22	Polyketide	pederin	Uncultured bacterium
GCA_018417535.1	r2c10	redox-cofactor	2765344	2787482	BGC0000255.1	0.22	Polyketide	pederin	Uncultured bacterium
GCA_019915365.1	r2c8	redox-cofactor	2439734	2461872	BGC0000255.1	0.22	Polyketide	pederin	Uncultured bacterium
GCA_021899435.1	r2c4	redox-cofactor	1831734	1853872	BGC0000255.1	0.23	Polyketide	pederin	Uncultured bacterium
GCA_022533485.1	r2c8	redox-cofactor	2872304	2894442	BGC0000255.1	0.22	Polyketide	pederin	Uncultured bacterium
GCA_022809715.1	r2c5	redox-cofactor	1557720	1579858	BGC0000255.1	0.22	Polyketide	pederin	Uncultured bacterium
GCA_024298805.1	r2c7	redox-cofactor	1465590	1487728	BGC0000255.1	0.19	Polyketide	pederin	Uncultured bacterium
GCA_024732225.1	r2c2	redox-cofactor	566244	588382	BGC0000255.1	0.19	Polyketide	pederin	Uncultured bacterium
GCA_025643515.1	r2c4	redox-cofactor	680657	702795	BGC0000255.1	0.22	Polyketide	pederin	Uncultured bacterium
GCA_029590335.1	r2c3	redox-cofactor	621484	643622	BGC0000255.1	0.22	Polyketide	pederin	Uncultured bacterium
GCA_029633645.1	r2c4	redox-cofactor	890804	912942	BGC0000255.1	0.22	Polyketide	pederin	Uncultured bacterium
GCA_029633805.1	r2c5	redox-cofactor	1342238	1364376	BGC0000255.1	0.22	Polyketide	pederin	Uncultured bacterium
GCA_029633825.1	r2c5	redox-cofactor	1103042	1125180	BGC0000255.1	0.19	Polyketide	pederin	Uncultured bacterium
GCA_018417535.1	r1c3	hglE-KS	1574228	1620326	BGC0000257.1	0.24	Polyketide	prodigiosin	Streptomyces griseoviridis
GCA_002097715.1	r2c4	RiPP-like	362515	371795	BGC0000264.1	0.05	Polyketide	resistomycin,	Streptomyces resistomycificus
GCA_017815595.1	r2c1	RiPP-like	384237	394647	BGC0000280.1	0.18	Polyketide	2,4-diacetylphloroglucinol	Pseudomonas fluorescens
GCA_009586235.1	r1c5	NRPS-like,T1PKS	3067510	3112421	BGC0000328.1	0.63	NRP	coronatine	Pseudomonas savastanoi pv. glycinea
GCA_001522105.2	r1c3	arylpolyene	1140293	1181411	BGC0000343.1	0.22	NRP	enterobactin	Pseudomonas sp. J465
GCA_001522105.2	r2c3	betalactone	581046	609110	BGC0000343.1	0.21	NRP	enterobactin	Pseudomonas sp. J465
GCA_001522135.2	r1c3	arylpolyene	1095344	1136462	BGC0000343.1	0.22	NRP	enterobactin	Pseudomonas sp. J465
GCA_001522135.2	r2c2	betalactone	590206	618270	BGC0000343.1	0.21	NRP	enterobactin	Pseudomonas sp. J465
GCA_001522635.2	r2c2	betalactone	567475	595539	BGC0000343.1	0.21	NRP	enterobactin	Pseudomonas sp. J465
GCA_001523745.2	r2c13	betalactone	2190902	2218967	BGC0000343.1	0.21	NRP	enterobactin	Pseudomonas sp. J465
GCA_016027435.1	r1c4	arylpolyene	2928140	2969258	BGC0000343.1	0.22	NRP	enterobactin	Pseudomonas sp. J465
GCA_016027435.1	r2c3	betalactone	766945	795009	BGC0000343.1	0.21	NRP	enterobactin	Pseudomonas sp. J465
GCA_016899425.1	r2c5	NRPS	1276808	1322285	BGC0000343.1	0.28	NRP	enterobactin	Pseudomonas sp. J465
GCA_905400185.1	r2c5	NRPS	1465812	1511289	BGC0000343.1	0.28	NRP	enterobactin	Pseudomonas sp. J465
GCA_003233675.1	r2c4	NRPS-like	1652549	1709599	BGC0000348.1	0.54	NRP	ergovaline	Epichloe festucae var. lolii
GCA_024298805.1	r2c5	NRPS	1271183	1318083	BGC0000352.1	0.29	NRP	fimsbactin	Acinetobacter sp. ADP1
GCA_000011705.1	r1c4	NRPS,NRPS-like	1678034	1731877	BGC0000375.1	0.69	NRP	indigoidine	Streptomyces chromofuscus
GCA_000012785.1	r2c6	hserlactone	802205	819435	BGC0000375.1	0.16	NRP	indigoidine	Streptomyces chromofuscus
GCA_000012785.1	r2c8	betalactone	1140319	1168387	BGC0000375.1	0.21	NRP	indigoidine	Streptomyces chromofuscus
GCA_000015605.1	r1c4	NRPS-like,NRPS	3191217	3244679	BGC0000375.1	0.69	NRP	indigoidine	Streptomyces chromofuscus
GCA_000015905.1	r2c13	hserlactone	2134929	2155537	BGC0000375.1	0.16	NRP	indigoidine	Streptomyces chromofuscus
GCA_000015905.1	r2c15	betalactone	2483787	2511855	BGC0000375.1	0.21	NRP	indigoidine	Streptomyces chromofuscus
GCA_000294635.1	r2c13	hserlactone	2127877	2148485	BGC0000375.1	0.16	NRP	indigoidine	Streptomyces chromofuscus
GCA_000294635.1	r2c15	betalactone	2464655	2492723	BGC0000375.1	0.21	NRP	indigoidine	Streptomyces chromofuscus
GCA_000439695.1	r2c9	hserlactone	1767622	1788230	BGC0000375.1	0.16	NRP	indigoidine	Streptomyces chromofuscus
GCA_000439695.1	r2c11	betalactone	2152251	2180319	BGC0000375.1	0.21	NRP	indigoidine	Streptomyces chromofuscus
GCA_000494855.1	r2c4	hserlactone	914305	931553	BGC0000375.1	0.16	NRP	indigoidine	Streptomyces chromofuscus
GCA_000494855.1	r2c6	betalactone	1287551	1315619	BGC0000375.1	0.21	NRP	indigoidine	Streptomyces chromofuscus
GCA_000511895.1	r2c13	hserlactone	2351241	2371849	BGC0000375.1	0.16	NRP	indigoidine	Streptomyces chromofuscus
GCA_000511895.1	r2c15	betalactone	2739859	2767927	BGC0000375.1	0.21	NRP	indigoidine	Streptomyces chromofuscus
GCA_000511915.1	r2c4	betalactone	888948	917016	BGC0000375.1	0.21	NRP	indigoidine	Streptomyces chromofuscus
GCA_000511915.1	r2c6	hserlactone	1235479	1252637	BGC0000375.1	0.16	NRP	indigoidine	Streptomyces chromofuscus
GCA_000520895.1	r2c5	betalactone	943232	971300	BGC0000375.1	0.21	NRP	indigoidine	Streptomyces chromofuscus
GCA_000520895.1	r2c7	hserlactone	1292919	1310085	BGC0000375.1	0.16	NRP	indigoidine	Streptomyces chromofuscus
GCA_000521645.1	r2c10	hserlactone	1924730	1945338	BGC0000375.1	0.16	NRP	indigoidine	Streptomyces chromofuscus
GCA_000521645.1	r2c12	betalactone	2261447	2289515	BGC0000375.1	0.21	NRP	indigoidine	Streptomyces chromofuscus
GCA_000567905.1	r2c4	NRPS,hserlactone	953417	992847	BGC0000375.1	0.7	NRP	indigoidine	Streptomyces chromofuscus
GCA_000567905.1	r2c16	betalactone	2884320	2912387	BGC0000375.1	0.21	NRP	indigoidine	Streptomyces chromofuscus
GCA_000567925.1	r2c4	betalactone	689299	717366	BGC0000375.1	0.21	NRP	indigoidine	Streptomyces chromofuscus
GCA_000567945.1	r2c10	betalactone	1860632	1888699	BGC0000375.1	0.21	NRP	indigoidine	Streptomyces chromofuscus
GCA_000583835.1	r2c3	hserlactone	669024	686191	BGC0000375.1	0.16	NRP	indigoidine	Streptomyces chromofuscus
GCA_000583835.1	r2c5	betalactone	1065906	1093974	BGC0000375.1	0.21	NRP	indigoidine	Streptomyces chromofuscus
GCA_000706745.1	r2c14	betalactone	2681933	2710000	BGC0000375.1	0.21	NRP	indigoidine	Streptomyces chromofuscus
GCA_000755765.1	r2c1	betalactone	172987	201055	BGC0000375.1	0.21	NRP	indigoidine	Streptomyces chromofuscus
GCA_000755765.1	r2c15	hserlactone	3164255	3184863	BGC0000375.1	0.16	NRP	indigoidine	Streptomyces chromofuscus
GCA_000755785.1	r1c3	NRPS,NRPS-like	1470497	1524340	BGC0000375.1	0.69	NRP	indigoidine	Streptomyces chromofuscus
GCA_000755825.1	r2c16	hserlactone	2697819	2718427	BGC0000375.1	0.16	NRP	indigoidine	Streptomyces chromofuscus
GCA_000755825.1	r2c18	betalactone	3033212	3061280	BGC0000375.1	0.21	NRP	indigoidine	Streptomyces chromofuscus
GCA_000755845.1	r1c5	NRPS,NRPS-like	2125850	2179693	BGC0000375.1	0.69	NRP	indigoidine	Streptomyces chromofuscus
GCA_000755865.1	r1c2	NRPS,NRPS-like	285021	337882	BGC0000375.1	0.69	NRP	indigoidine	Streptomyces chromofuscus
GCA_000755885.1	r1c2	NRPS,NRPS-like	259712	312572	BGC0000375.1	0.69	NRP	indigoidine	Streptomyces chromofuscus
GCA_000755905.1	r2c8	hserlactone	1368902	1389510	BGC0000375.1	0.16	NRP	indigoidine	Streptomyces chromofuscus
GCA_000755905.1	r2c10	betalactone	1704047	1732115	BGC0000375.1	0.21	NRP	indigoidine	Streptomyces chromofuscus
GCA_000755925.1	r2c2	hserlactone	324867	342079	BGC0000375.1	0.16	NRP	indigoidine	Streptomyces chromofuscus
GCA_000755925.1	r2c17	betalactone	3181352	3200711	BGC0000375.1	0.21	NRP	indigoidine	Streptomyces chromofuscus
GCA_000755945.1	r2c13	hserlactone	2178353	2198961	BGC0000375.1	0.16	NRP	indigoidine	Streptomyces chromofuscus
GCA_000755945.1	r2c15	betalactone	2515058	2543126	BGC0000375.1	0.21	NRP	indigoidine	Streptomyces chromofuscus
GCA_000755965.1	r2c14	betalactone	2525976	2554044	BGC0000375.1	0.21	NRP	indigoidine	Streptomyces chromofuscus
GCA_000755965.1	r2c16	hserlactone	2924844	2945452	BGC0000375.1	0.16	NRP	indigoidine	Streptomyces chromofuscus
GCA_000756005.1	r1c5	NRPS	3580460	3603686	BGC0000375.1	0.35	NRP	indigoidine	Streptomyces chromofuscus
GCA_000756065.1	r2c2	betalactone	281665	309733	BGC0000375.1	0.21	NRP	indigoidine	Streptomyces chromofuscus
GCA_000756065.1	r2c16	hserlactone	3127273	3147881	BGC0000375.1	0.16	NRP	indigoidine	Streptomyces chromofuscus
GCA_000756085.1	r2c5	hserlactone	957435	978043	BGC0000375.1	0.16	NRP	indigoidine	Streptomyces chromofuscus
GCA_000756085.1	r2c7	betalactone	1292299	1320367	BGC0000375.1	0.21	NRP	indigoidine	Streptomyces chromofuscus
GCA_000756125.1	r2c1	betalactone	196056	224124	BGC0000375.1	0.21	NRP	indigoidine	Streptomyces chromofuscus
GCA_000756125.1	r2c3	hserlactone	542447	559683	BGC0000375.1	0.16	NRP	indigoidine	Streptomyces chromofuscus
GCA_000756145.1	r2c10	betalactone	1553085	1581153	BGC0000375.1	0.21	NRP	indigoidine	Streptomyces chromofuscus
GCA_000756145.1	r2c12	hserlactone	1902815	1920051	BGC0000375.1	0.16	NRP	indigoidine	Streptomyces chromofuscus
GCA_000756165.1	r2c2	hserlactone	259304	276376	BGC0000375.1	0.16	NRP	indigoidine	Streptomyces chromofuscus
GCA_000756165.1	r2c14	betalactone	2929590	2957664	BGC0000375.1	0.21	NRP	indigoidine	Streptomyces chromofuscus
GCA_000756185.1	r2c7	betalactone	1182192	1210260	BGC0000375.1	0.21	NRP	indigoidine	Streptomyces chromofuscus
GCA_000756185.1	r2c9	hserlactone	1531184	1548434	BGC0000375.1	0.16	NRP	indigoidine	Streptomyces chromofuscus
GCA_000757015.2	r2c15	betalactone	2456008	2484082	BGC0000375.1	0.21	NRP	indigoidine	Streptomyces chromofuscus
GCA_000757015.2	r2c17	hserlactone	2800080	2820688	BGC0000375.1	0.16	NRP	indigoidine	Streptomyces chromofuscus
GCA_000757035.2	r2c13	hserlactone	2098656	2119264	BGC0000375.1	0.16	NRP	indigoidine	Streptomyces chromofuscus
GCA_000757035.2	r2c15	betalactone	2435432	2463500	BGC0000375.1	0.21	NRP	indigoidine	Streptomyces chromofuscus
GCA_000762285.1	r1c3	NRPS-like,NRPS	1889732	1942732	BGC0000375.1	0.69	NRP	indigoidine	Streptomyces chromofuscus
GCA_000764575.1	r2c5	betalactone	962504	990572	BGC0000375.1	0.21	NRP	indigoidine	Streptomyces chromofuscus
GCA_000764575.1	r2c7	hserlactone	1315356	1332550	BGC0000375.1	0.16	NRP	indigoidine	Streptomyces chromofuscus
GCA_000764595.1	r2c5	betalactone	1169723	1197790	BGC0000375.1	0.21	NRP	indigoidine	Streptomyces chromofuscus
GCA_000765375.1	r2c12	betalactone	2459389	2487456	BGC0000375.1	0.21	NRP	indigoidine	Streptomyces chromofuscus
GCA_000770395.1	r2c14	hserlactone	2310773	2331381	BGC0000375.1	0.16	NRP	indigoidine	Streptomyces chromofuscus
GCA_000770395.1	r2c16	betalactone	2671851	2699925	BGC0000375.1	0.21	NRP	indigoidine	Streptomyces chromofuscus
GCA_000770455.1	r2c11	hserlactone	1993143	2013751	BGC0000375.1	0.16	NRP	indigoidine	Streptomyces chromofuscus
GCA_000770455.1	r2c13	betalactone	2387507	2415575	BGC0000375.1	0.21	NRP	indigoidine	Streptomyces chromofuscus
GCA_000770495.1	r2c8	betalactone	1342396	1370470	BGC0000375.1	0.21	NRP	indigoidine	Streptomyces chromofuscus
GCA_000770495.1	r2c10	hserlactone	1708633	1725843	BGC0000375.1	0.16	NRP	indigoidine	Streptomyces chromofuscus
GCA_000770515.1	r2c12	betalactone	2175492	2203560	BGC0000375.1	0.21	NRP	indigoidine	Streptomyces chromofuscus
GCA_000770515.1	r2c14	hserlactone	2565599	2582776	BGC0000375.1	0.16	NRP	indigoidine	Streptomyces chromofuscus
GCA_000770535.1	r2c1	hserlactone	13151	30339	BGC0000375.1	0.16	NRP	indigoidine	Streptomyces chromofuscus
GCA_000770535.1	r2c15	betalactone	2865875	2893943	BGC0000375.1	0.21	NRP	indigoidine	Streptomyces chromofuscus
GCA_000770565.1	r2c10	betalactone	1918971	1947045	BGC0000375.1	0.21	NRP	indigoidine	Streptomyces chromofuscus
GCA_000770565.1	r2c12	hserlactone	2271509	2288775	BGC0000375.1	0.16	NRP	indigoidine	Streptomyces chromofuscus
GCA_000953095.1	r2c12	hserlactone	2086621	2107229	BGC0000375.1	0.16	NRP	indigoidine	Streptomyces chromofuscus
GCA_000953095.1	r2c14	betalactone	2421729	2449797	BGC0000375.1	0.21	NRP	indigoidine	Streptomyces chromofuscus
GCA_000954175.1	r2c11	hserlactone	1994793	2015401	BGC0000375.1	0.16	NRP	indigoidine	Streptomyces chromofuscus
GCA_000954175.1	r2c13	betalactone	2331635	2359703	BGC0000375.1	0.21	NRP	indigoidine	Streptomyces chromofuscus
GCA_000959125.1	r2c1	betalactone	483717	511785	BGC0000375.1	0.21	NRP	indigoidine	Streptomyces chromofuscus
GCA_000959125.1	r2c3	hserlactone	835002	852244	BGC0000375.1	0.16	NRP	indigoidine	Streptomyces chromofuscus
GCA_000959145.1	r2c15	hserlactone	2222458	2243066	BGC0000375.1	0.16	NRP	indigoidine	Streptomyces chromofuscus
GCA_000959145.1	r2c17	betalactone	2557815	2585883	BGC0000375.1	0.21	NRP	indigoidine	Streptomyces chromofuscus
GCA_000959165.1	r1c2	NRPS-like,NRPS	1371844	1424845	BGC0000375.1	0.69	NRP	indigoidine	Streptomyces chromofuscus
GCA_000959185.1	r2c1	hserlactone	109201	126382	BGC0000375.1	0.16	NRP	indigoidine	Streptomyces chromofuscus
GCA_000959185.1	r2c3	betalactone	455300	483368	BGC0000375.1	0.21	NRP	indigoidine	Streptomyces chromofuscus
GCA_000959205.1	r2c13	hserlactone	2331592	2352200	BGC0000375.1	0.16	NRP	indigoidine	Streptomyces chromofuscus
GCA_000959205.1	r2c15	betalactone	2670347	2698421	BGC0000375.1	0.21	NRP	indigoidine	Streptomyces chromofuscus
GCA_000959225.1	r2c13	hserlactone	2347430	2368038	BGC0000375.1	0.16	NRP	indigoidine	Streptomyces chromofuscus
GCA_000959225.1	r2c15	betalactone	2683968	2712042	BGC0000375.1	0.21	NRP	indigoidine	Streptomyces chromofuscus
GCA_000959265.1	r2c1	betalactone	163202	191270	BGC0000375.1	0.21	NRP	indigoidine	Streptomyces chromofuscus
GCA_000959265.1	r2c16	hserlactone	3086623	3107231	BGC0000375.1	0.16	NRP	indigoidine	Streptomyces chromofuscus
GCA_000959285.1	r2c4	hserlactone	746378	763577	BGC0000375.1	0.16	NRP	indigoidine	Streptomyces chromofuscus
GCA_000959285.1	r2c6	betalactone	1080141	1108209	BGC0000375.1	0.21	NRP	indigoidine	Streptomyces chromofuscus
GCA_000959305.1	r2c1	hserlactone	321155	338432	BGC0000375.1	0.16	NRP	indigoidine	Streptomyces chromofuscus
GCA_000959305.1	r2c3	betalactone	668888	696956	BGC0000375.1	0.21	NRP	indigoidine	Streptomyces chromofuscus
GCA_000959345.1	r2c14	betalactone	2455265	2483333	BGC0000375.1	0.21	NRP	indigoidine	Streptomyces chromofuscus
GCA_000959405.1	r1c5	NRPS,NRPS-like	3104437	3158280	BGC0000375.1	0.69	NRP	indigoidine	Streptomyces chromofuscus
GCA_000959485.1	r1c3	NRPS-like,NRPS	2638147	2690850	BGC0000375.1	0.69	NRP	indigoidine	Streptomyces chromofuscus
GCA_000959605.1	r2c2	betalactone	404750	432817	BGC0000375.1	0.21	NRP	indigoidine	Streptomyces chromofuscus
GCA_000959625.1	r1c2	NRPS-like,NRPS	1313963	1366950	BGC0000375.1	0.69	NRP	indigoidine	Streptomyces chromofuscus
GCA_001277875.1	r2c12	hserlactone	2123319	2143927	BGC0000375.1	0.16	NRP	indigoidine	Streptomyces chromofuscus
GCA_001277875.1	r2c14	betalactone	2499001	2527069	BGC0000375.1	0.21	NRP	indigoidine	Streptomyces chromofuscus
GCA_001277895.1	r2c12	hserlactone	2123235	2143843	BGC0000375.1	0.16	NRP	indigoidine	Streptomyces chromofuscus
GCA_001277895.1	r2c14	betalactone	2498912	2526980	BGC0000375.1	0.21	NRP	indigoidine	Streptomyces chromofuscus
GCA_001277975.1	r2c8	betalactone	1475640	1503708	BGC0000375.1	0.21	NRP	indigoidine	Streptomyces chromofuscus
GCA_001277975.1	r2c10	hserlactone	1883069	1900376	BGC0000375.1	0.16	NRP	indigoidine	Streptomyces chromofuscus
GCA_001318245.1	r2c3	hserlactone	669141	686320	BGC0000375.1	0.16	NRP	indigoidine	Streptomyces chromofuscus
GCA_001318245.1	r2c5	betalactone	1015804	1043872	BGC0000375.1	0.21	NRP	indigoidine	Streptomyces chromofuscus
GCA_001522105.2	r1c5	NRPS-like,NRPS	1717596	1802812	BGC0000375.1	0.7	NRP	indigoidine	Streptomyces chromofuscus
GCA_001522135.2	r1c5	NRPS-like,NRPS	1664352	1749096	BGC0000375.1	0.7	NRP	indigoidine	Streptomyces chromofuscus
GCA_001522585.2	r2c8	NRPS-like	2605065	2646861	BGC0000375.1	0.32	NRP	indigoidine	Streptomyces chromofuscus
GCA_001522635.2	r1c6	NRPS-like,NRPS	1773921	1858929	BGC0000375.1	0.7	NRP	indigoidine	Streptomyces chromofuscus
GCA_001524445.2	r2c14	betalactone	2767030	2795096	BGC0000375.1	0.21	NRP	indigoidine	Streptomyces chromofuscus
GCA_001524625.2	r2c13	betalactone	2215361	2243427	BGC0000375.1	0.21	NRP	indigoidine	Streptomyces chromofuscus
GCA_001532025.2	r2c2	betalactone	594979	623045	BGC0000375.1	0.21	NRP	indigoidine	Streptomyces chromofuscus
GCA_001695735.1	r2c8	betalactone	1472011	1500079	BGC0000375.1	0.21	NRP	indigoidine	Streptomyces chromofuscus
GCA_001695735.1	r2c10	hserlactone	1817517	1834733	BGC0000375.1	0.16	NRP	indigoidine	Streptomyces chromofuscus
GCA_001695735.1	r2c15	NRPS,T1PKS,hserlactone,NRPS-like	2941506	3058955	BGC0000375.1	1.89	NRP	indigoidine	Streptomyces chromofuscus
GCA_001718295.1	r2c4	betalactone	687705	715772	BGC0000375.1	0.21	NRP	indigoidine	Streptomyces chromofuscus
GCA_001718615.1	r2c4	betalactone	659713	687780	BGC0000375.1	0.21	NRP	indigoidine	Streptomyces chromofuscus
GCA_001718615.1	r2c8	NRPS,hserlactone	1668773	1708203	BGC0000375.1	0.7	NRP	indigoidine	Streptomyces chromofuscus
GCA_001718635.1	r2c3	betalactone	657266	685333	BGC0000375.1	0.21	NRP	indigoidine	Streptomyces chromofuscus
GCA_001718955.1	r3c1	NRPS,NRPS-like	8047	129530	BGC0000375.1	1.06	NRP	indigoidine	Streptomyces chromofuscus
GCA_001729545.1	r1c5	NRPS,NRPS-like	2697371	2751214	BGC0000375.1	0.69	NRP	indigoidine	Streptomyces chromofuscus
GCA_001885195.1	r2c2	hserlactone	95887	113130	BGC0000375.1	0.16	NRP	indigoidine	Streptomyces chromofuscus
GCA_001885195.1	r2c17	betalactone	2952787	2980855	BGC0000375.1	0.21	NRP	indigoidine	Streptomyces chromofuscus
GCA_001887555.1	r2c12	hserlactone	2157653	2178261	BGC0000375.1	0.16	NRP	indigoidine	Streptomyces chromofuscus
GCA_001887555.1	r2c14	betalactone	2549063	2577131	BGC0000375.1	0.21	NRP	indigoidine	Streptomyces chromofuscus
GCA_001887575.1	r2c12	hserlactone	2157645	2178253	BGC0000375.1	0.16	NRP	indigoidine	Streptomyces chromofuscus
GCA_001887575.1	r2c14	betalactone	2549052	2577120	BGC0000375.1	0.21	NRP	indigoidine	Streptomyces chromofuscus
GCA_001975065.1	r2c4	hserlactone	749323	766523	BGC0000375.1	0.16	NRP	indigoidine	Streptomyces chromofuscus
GCA_001975065.1	r2c6	betalactone	1085352	1113420	BGC0000375.1	0.21	NRP	indigoidine	Streptomyces chromofuscus
GCA_001975085.1	r2c4	hserlactone	708691	725760	BGC0000375.1	0.16	NRP	indigoidine	Streptomyces chromofuscus
GCA_001975085.1	r2c6	betalactone	1042639	1070713	BGC0000375.1	0.21	NRP	indigoidine	Streptomyces chromofuscus
GCA_001975105.1	r2c4	hserlactone	708687	725756	BGC0000375.1	0.16	NRP	indigoidine	Streptomyces chromofuscus
GCA_001975105.1	r2c6	betalactone	1042620	1070694	BGC0000375.1	0.21	NRP	indigoidine	Streptomyces chromofuscus
GCA_001975125.1	r2c4	hserlactone	772317	789484	BGC0000375.1	0.16	NRP	indigoidine	Streptomyces chromofuscus
GCA_001975125.1	r2c6	betalactone	1159202	1187270	BGC0000375.1	0.21	NRP	indigoidine	Streptomyces chromofuscus
GCA_001975145.1	r2c4	hserlactone	772344	789511	BGC0000375.1	0.16	NRP	indigoidine	Streptomyces chromofuscus
GCA_001975145.1	r2c6	betalactone	1159230	1187298	BGC0000375.1	0.21	NRP	indigoidine	Streptomyces chromofuscus
GCA_001980585.2	r2c2	betalactone	279973	308041	BGC0000375.1	0.21	NRP	indigoidine	Streptomyces chromofuscus
GCA_001980585.2	r2c10	hserlactone	1739284	1756458	BGC0000375.1	0.16	NRP	indigoidine	Streptomyces chromofuscus
GCA_002097715.1	r2c2	NRPS-like,NRPS	119028	214978	BGC0000375.1	0.91	NRP	indigoidine	Streptomyces chromofuscus
GCA_002110945.1	r2c13	betalactone	2478532	2506600	BGC0000375.1	0.21	NRP	indigoidine	Streptomyces chromofuscus
GCA_002110945.1	r2c15	hserlactone	2850823	2871431	BGC0000375.1	0.16	NRP	indigoidine	Streptomyces chromofuscus
GCA_002110965.1	r2c13	hserlactone	2206236	2226844	BGC0000375.1	0.16	NRP	indigoidine	Streptomyces chromofuscus
GCA_002110965.1	r2c15	betalactone	2543217	2571285	BGC0000375.1	0.21	NRP	indigoidine	Streptomyces chromofuscus
GCA_002111005.1	r2c14	hserlactone	2333076	2353684	BGC0000375.1	0.16	NRP	indigoidine	Streptomyces chromofuscus
GCA_002111005.1	r2c16	betalactone	2726370	2754438	BGC0000375.1	0.21	NRP	indigoidine	Streptomyces chromofuscus
GCA_002111025.1	r2c10	hserlactone	1632338	1652946	BGC0000375.1	0.16	NRP	indigoidine	Streptomyces chromofuscus
GCA_002111025.1	r2c12	betalactone	1969243	1997311	BGC0000375.1	0.21	NRP	indigoidine	Streptomyces chromofuscus
GCA_002111045.1	r2c7	betalactone	1260404	1288472	BGC0000375.1	0.21	NRP	indigoidine	Streptomyces chromofuscus
GCA_002111045.1	r2c9	hserlactone	1606821	1624039	BGC0000375.1	0.16	NRP	indigoidine	Streptomyces chromofuscus
GCA_002111085.1	r2c3	hserlactone	656223	673421	BGC0000375.1	0.16	NRP	indigoidine	Streptomyces chromofuscus
GCA_002111085.1	r2c5	betalactone	991868	1019936	BGC0000375.1	0.21	NRP	indigoidine	Streptomyces chromofuscus
GCA_002111105.1	r2c8	betalactone	1352597	1380665	BGC0000375.1	0.21	NRP	indigoidine	Streptomyces chromofuscus
GCA_002111105.1	r2c10	hserlactone	1702503	1719750	BGC0000375.1	0.16	NRP	indigoidine	Streptomyces chromofuscus
GCA_002111125.1	r2c7	hserlactone	1419148	1439756	BGC0000375.1	0.16	NRP	indigoidine	Streptomyces chromofuscus
GCA_002111125.1	r2c9	betalactone	1755757	1783825	BGC0000375.1	0.21	NRP	indigoidine	Streptomyces chromofuscus
GCA_002111145.1	r2c14	hserlactone	2607989	2628597	BGC0000375.1	0.16	NRP	indigoidine	Streptomyces chromofuscus
GCA_002111145.1	r2c16	betalactone	2921898	2949966	BGC0000375.1	0.21	NRP	indigoidine	Streptomyces chromofuscus
GCA_002111165.1	r2c14	hserlactone	2225255	2245863	BGC0000375.1	0.16	NRP	indigoidine	Streptomyces chromofuscus
GCA_002111165.1	r2c16	betalactone	2563426	2591494	BGC0000375.1	0.21	NRP	indigoidine	Streptomyces chromofuscus
GCA_002111205.1	r2c3	hserlactone	613217	630464	BGC0000375.1	0.16	NRP	indigoidine	Streptomyces chromofuscus
GCA_002111205.1	r2c5	betalactone	952254	980322	BGC0000375.1	0.21	NRP	indigoidine	Streptomyces chromofuscus
GCA_002111225.1	r2c2	betalactone	343220	371288	BGC0000375.1	0.21	NRP	indigoidine	Streptomyces chromofuscus
GCA_002111225.1	r2c15	hserlactone	3136694	3157302	BGC0000375.1	0.16	NRP	indigoidine	Streptomyces chromofuscus
GCA_002111245.1	r1c12	betalactone	2071295	2099363	BGC0000375.1	0.21	NRP	indigoidine	Streptomyces chromofuscus
GCA_002111245.1	r1c14	hserlactone	2474284	2491546	BGC0000375.1	0.16	NRP	indigoidine	Streptomyces chromofuscus
GCA_002111265.1	r2c8	betalactone	1608590	1636658	BGC0000375.1	0.21	NRP	indigoidine	Streptomyces chromofuscus
GCA_002111285.1	r2c14	hserlactone	2874722	2895330	BGC0000375.1	0.16	NRP	indigoidine	Streptomyces chromofuscus
GCA_002111285.1	r2c16	betalactone	3223827	3245094	BGC0000375.1	0.21	NRP	indigoidine	Streptomyces chromofuscus
GCA_002111305.1	r2c12	betalactone	2149042	2177110	BGC0000375.1	0.21	NRP	indigoidine	Streptomyces chromofuscus
GCA_002111305.1	r2c14	hserlactone	2495669	2512904	BGC0000375.1	0.16	NRP	indigoidine	Streptomyces chromofuscus
GCA_002111325.1	r2c14	hserlactone	2441080	2461688	BGC0000375.1	0.16	NRP	indigoidine	Streptomyces chromofuscus
GCA_002111325.1	r2c16	betalactone	2778087	2806155	BGC0000375.1	0.21	NRP	indigoidine	Streptomyces chromofuscus
GCA_002111345.1	r2c9	betalactone	1515596	1543664	BGC0000375.1	0.21	NRP	indigoidine	Streptomyces chromofuscus
GCA_002111345.1	r2c11	hserlactone	1862265	1879554	BGC0000375.1	0.16	NRP	indigoidine	Streptomyces chromofuscus
GCA_002111365.1	r2c1	betalactone	156661	184729	BGC0000375.1	0.21	NRP	indigoidine	Streptomyces chromofuscus
GCA_002111385.1	r2c2	hserlactone	197985	215190	BGC0000375.1	0.16	NRP	indigoidine	Streptomyces chromofuscus
GCA_002111385.1	r2c16	betalactone	3107983	3136051	BGC0000375.1	0.21	NRP	indigoidine	Streptomyces chromofuscus
GCA_002345985.1	r1c5	NRPS,NRPS-like	2622420	2676263	BGC0000375.1	0.69	NRP	indigoidine	Streptomyces chromofuscus
GCA_002346005.1	r1c5	NRPS,NRPS-like	2687240	2741083	BGC0000375.1	0.69	NRP	indigoidine	Streptomyces chromofuscus
GCA_002346025.1	r1c5	NRPS,NRPS-like	2622382	2676225	BGC0000375.1	0.69	NRP	indigoidine	Streptomyces chromofuscus
GCA_002346045.1	r1c4	NRPS,NRPS-like	1677961	1731804	BGC0000375.1	0.69	NRP	indigoidine	Streptomyces chromofuscus
GCA_002346065.1	r1c5	NRPS,NRPS-like	2699013	2752856	BGC0000375.1	0.69	NRP	indigoidine	Streptomyces chromofuscus
GCA_002346085.1	r1c5	NRPS,NRPS-like	2752226	2806069	BGC0000375.1	0.69	NRP	indigoidine	Streptomyces chromofuscus
GCA_002346105.1	r1c5	NRPS,NRPS-like	2652289	2706132	BGC0000375.1	0.69	NRP	indigoidine	Streptomyces chromofuscus
GCA_002346125.1	r1c5	NRPS,NRPS-like	2685998	2739841	BGC0000375.1	0.69	NRP	indigoidine	Streptomyces chromofuscus
GCA_002346145.1	r1c5	NRPS,NRPS-like	2687321	2741164	BGC0000375.1	0.69	NRP	indigoidine	Streptomyces chromofuscus
GCA_002346165.1	r1c5	NRPS,NRPS-like	2724756	2778599	BGC0000375.1	0.69	NRP	indigoidine	Streptomyces chromofuscus
GCA_002346205.1	r1c4	NRPS,NRPS-like	1677950	1731793	BGC0000375.1	0.69	NRP	indigoidine	Streptomyces chromofuscus
GCA_002843645.1	r2c11	hserlactone	1972251	1992859	BGC0000375.1	0.16	NRP	indigoidine	Streptomyces chromofuscus
GCA_002843645.1	r2c13	betalactone	2307476	2335550	BGC0000375.1	0.21	NRP	indigoidine	Streptomyces chromofuscus
GCA_002860065.1	r2c2	betalactone	238275	266343	BGC0000375.1	0.21	NRP	indigoidine	Streptomyces chromofuscus
GCA_002860065.1	r2c17	hserlactone	3018446	3039054	BGC0000375.1	0.16	NRP	indigoidine	Streptomyces chromofuscus
GCA_003020025.1	r2c4	betalactone	885754	913821	BGC0000375.1	0.21	NRP	indigoidine	Streptomyces chromofuscus
GCA_003020185.1	r2c7	NRPS,hserlactone	1000463	1039893	BGC0000375.1	0.7	NRP	indigoidine	Streptomyces chromofuscus
GCA_003020185.1	r2c11	betalactone	2021567	2049634	BGC0000375.1	0.21	NRP	indigoidine	Streptomyces chromofuscus
GCA_003445415.1	r2c5	hserlactone	747862	765045	BGC0000375.1	0.16	NRP	indigoidine	Streptomyces chromofuscus
GCA_003445415.1	r2c7	betalactone	1068113	1096181	BGC0000375.1	0.21	NRP	indigoidine	Streptomyces chromofuscus
GCA_003547015.1	r2c14	betalactone	2424385	2452453	BGC0000375.1	0.21	NRP	indigoidine	Streptomyces chromofuscus
GCA_003547035.1	r2c13	hserlactone	2087289	2107897	BGC0000375.1	0.16	NRP	indigoidine	Streptomyces chromofuscus
GCA_003547035.1	r2c15	betalactone	2423872	2451940	BGC0000375.1	0.21	NRP	indigoidine	Streptomyces chromofuscus
GCA_003547055.1	r2c13	hserlactone	2088117	2108725	BGC0000375.1	0.16	NRP	indigoidine	Streptomyces chromofuscus
GCA_003547055.1	r2c15	betalactone	2480279	2508347	BGC0000375.1	0.21	NRP	indigoidine	Streptomyces chromofuscus
GCA_003568605.1	r2c8	betalactone	2107588	2135655	BGC0000375.1	0.21	NRP	indigoidine	Streptomyces chromofuscus
GCA_003606245.1	r2c13	hserlactone	2374259	2394867	BGC0000375.1	0.16	NRP	indigoidine	Streptomyces chromofuscus
GCA_003606245.1	r2c15	betalactone	2712384	2740452	BGC0000375.1	0.21	NRP	indigoidine	Streptomyces chromofuscus
GCA_003614815.1	r2c10	betalactone	1755974	1784041	BGC0000375.1	0.21	NRP	indigoidine	Streptomyces chromofuscus
GCA_003614835.1	r2c14	betalactone	2736343	2764410	BGC0000375.1	0.21	NRP	indigoidine	Streptomyces chromofuscus
GCA_003798245.1	r2c1	betalactone	224246	252314	BGC0000375.1	0.21	NRP	indigoidine	Streptomyces chromofuscus
GCA_003798245.1	r2c3	hserlactone	568701	585962	BGC0000375.1	0.16	NRP	indigoidine	Streptomyces chromofuscus
GCA_003798265.1	r2c1	hserlactone	52	12044	BGC0000375.1	0.16	NRP	indigoidine	Streptomyces chromofuscus
GCA_003798265.1	r2c14	betalactone	2787460	2815528	BGC0000375.1	0.21	NRP	indigoidine	Streptomyces chromofuscus
GCA_003798365.1	r1c6	betalactone	1148109	1176177	BGC0000375.1	0.21	NRP	indigoidine	Streptomyces chromofuscus
GCA_003798365.1	r1c8	hserlactone	1492862	1510050	BGC0000375.1	0.16	NRP	indigoidine	Streptomyces chromofuscus
GCA_004323015.1	r2c12	hserlactone	2058864	2079472	BGC0000375.1	0.16	NRP	indigoidine	Streptomyces chromofuscus
GCA_004323015.1	r2c14	betalactone	2393019	2421087	BGC0000375.1	0.21	NRP	indigoidine	Streptomyces chromofuscus
GCA_004323035.1	r2c12	hserlactone	2068466	2089074	BGC0000375.1	0.16	NRP	indigoidine	Streptomyces chromofuscus
GCA_004323035.1	r2c14	betalactone	2402993	2431061	BGC0000375.1	0.21	NRP	indigoidine	Streptomyces chromofuscus
GCA_004348055.1	r2c12	hserlactone	2059031	2079639	BGC0000375.1	0.16	NRP	indigoidine	Streptomyces chromofuscus
GCA_004348055.1	r2c14	betalactone	2393664	2421732	BGC0000375.1	0.21	NRP	indigoidine	Streptomyces chromofuscus
GCA_004348075.1	r2c12	hserlactone	2041803	2062411	BGC0000375.1	0.16	NRP	indigoidine	Streptomyces chromofuscus
GCA_004348075.1	r2c14	betalactone	2375797	2403865	BGC0000375.1	0.21	NRP	indigoidine	Streptomyces chromofuscus
GCA_004367665.1	r2c12	hserlactone	2054721	2075329	BGC0000375.1	0.16	NRP	indigoidine	Streptomyces chromofuscus
GCA_004367665.1	r2c14	betalactone	2389300	2417368	BGC0000375.1	0.21	NRP	indigoidine	Streptomyces chromofuscus
GCA_004367685.1	r2c12	hserlactone	2075260	2095868	BGC0000375.1	0.16	NRP	indigoidine	Streptomyces chromofuscus
GCA_004367685.1	r2c14	betalactone	2409789	2437857	BGC0000375.1	0.21	NRP	indigoidine	Streptomyces chromofuscus
GCA_004367705.1	r2c12	hserlactone	2049954	2070562	BGC0000375.1	0.16	NRP	indigoidine	Streptomyces chromofuscus
GCA_004367705.1	r2c14	betalactone	2384472	2412540	BGC0000375.1	0.21	NRP	indigoidine	Streptomyces chromofuscus
GCA_004367725.1	r2c12	hserlactone	2054251	2074859	BGC0000375.1	0.16	NRP	indigoidine	Streptomyces chromofuscus
GCA_004367725.1	r2c14	betalactone	2388815	2416883	BGC0000375.1	0.21	NRP	indigoidine	Streptomyces chromofuscus
GCA_004526325.1	r2c12	hserlactone	2075278	2095886	BGC0000375.1	0.16	NRP	indigoidine	Streptomyces chromofuscus
GCA_004526325.1	r2c14	betalactone	2409941	2438009	BGC0000375.1	0.21	NRP	indigoidine	Streptomyces chromofuscus
GCA_004842085.1	r2c10	betalactone	1920495	1948563	BGC0000375.1	0.21	NRP	indigoidine	Streptomyces chromofuscus
GCA_004842085.1	r2c12	hserlactone	2267113	2284340	BGC0000375.1	0.16	NRP	indigoidine	Streptomyces chromofuscus
GCA_005853645.1	r2c14	betalactone	2447809	2475877	BGC0000375.1	0.21	NRP	indigoidine	Streptomyces chromofuscus
GCA_005862325.1	r1c1	hserlactone	282879	300041	BGC0000375.1	0.16	NRP	indigoidine	Streptomyces chromofuscus
GCA_005862325.1	r1c3	betalactone	609756	637824	BGC0000375.1	0.21	NRP	indigoidine	Streptomyces chromofuscus
GCA_008728255.1	r2c1	hserlactone	116420	133663	BGC0000375.1	0.16	NRP	indigoidine	Streptomyces chromofuscus
GCA_008728255.1	r2c3	betalactone	463998	492066	BGC0000375.1	0.21	NRP	indigoidine	Streptomyces chromofuscus
GCA_008728275.1	r2c2	betalactone	388005	416073	BGC0000375.1	0.21	NRP	indigoidine	Streptomyces chromofuscus
GCA_008728275.1	r2c4	hserlactone	722941	740183	BGC0000375.1	0.16	NRP	indigoidine	Streptomyces chromofuscus
GCA_008728295.1	r2c1	hserlactone	131567	148810	BGC0000375.1	0.16	NRP	indigoidine	Streptomyces chromofuscus
GCA_008728295.1	r2c3	betalactone	479052	507120	BGC0000375.1	0.21	NRP	indigoidine	Streptomyces chromofuscus
GCA_008728315.1	r2c8	betalactone	1408611	1436679	BGC0000375.1	0.21	NRP	indigoidine	Streptomyces chromofuscus
GCA_008728315.1	r2c10	hserlactone	1755268	1772511	BGC0000375.1	0.16	NRP	indigoidine	Streptomyces chromofuscus
GCA_008728335.1	r1c1	NRPS-like	124	32263	BGC0000375.1	0.33	NRP	indigoidine	Streptomyces chromofuscus
GCA_008728335.1	r2c14	betalactone	2396970	2425038	BGC0000375.1	0.21	NRP	indigoidine	Streptomyces chromofuscus
GCA_008728335.1	r2c16	hserlactone	2751115	2771723	BGC0000375.1	0.16	NRP	indigoidine	Streptomyces chromofuscus
GCA_008728355.1	r2c2	hserlactone	263094	280345	BGC0000375.1	0.16	NRP	indigoidine	Streptomyces chromofuscus
GCA_008728355.1	r2c16	betalactone	3075837	3103905	BGC0000375.1	0.21	NRP	indigoidine	Streptomyces chromofuscus
GCA_008728375.1	r2c1	betalactone	181391	209459	BGC0000375.1	0.21	NRP	indigoidine	Streptomyces chromofuscus
GCA_008728375.1	r2c15	hserlactone	3041123	3061731	BGC0000375.1	0.16	NRP	indigoidine	Streptomyces chromofuscus
GCA_011578485.1	r2c10	betalactone	1735313	1763380	BGC0000375.1	0.21	NRP	indigoidine	Streptomyces chromofuscus
GCA_016027435.1	r1c6	NRPS-like,NRPS	3505450	3590657	BGC0000375.1	0.7	NRP	indigoidine	Streptomyces chromofuscus
GCA_016774495.1	r2c1	betalactone	182558	210625	BGC0000375.1	0.21	NRP	indigoidine	Streptomyces chromofuscus
GCA_016864355.1	r2c2	betalactone	685920	713988	BGC0000375.1	0.21	NRP	indigoidine	Streptomyces chromofuscus
GCA_016864355.1	r2c4	hserlactone	1042832	1060011	BGC0000375.1	0.16	NRP	indigoidine	Streptomyces chromofuscus
GCA_016899445.1	r2c9	NRPS-like	1806658	1848355	BGC0000375.1	0.31	NRP	indigoidine	Streptomyces chromofuscus
GCA_017378155.1	r2c3	hserlactone	711115	728382	BGC0000375.1	0.16	NRP	indigoidine	Streptomyces chromofuscus
GCA_017378155.1	r2c5	betalactone	1086240	1114308	BGC0000375.1	0.21	NRP	indigoidine	Streptomyces chromofuscus
GCA_017378195.1	r2c2	betalactone	225088	253156	BGC0000375.1	0.21	NRP	indigoidine	Streptomyces chromofuscus
GCA_017378195.1	r2c16	hserlactone	3090028	3110636	BGC0000375.1	0.16	NRP	indigoidine	Streptomyces chromofuscus
GCA_017378235.1	r2c2	hserlactone	204303	221485	BGC0000375.1	0.16	NRP	indigoidine	Streptomyces chromofuscus
GCA_017378235.1	r2c16	betalactone	3056624	3084692	BGC0000375.1	0.21	NRP	indigoidine	Streptomyces chromofuscus
GCA_017378275.1	r2c12	betalactone	2123081	2151149	BGC0000375.1	0.21	NRP	indigoidine	Streptomyces chromofuscus
GCA_017378275.1	r2c14	hserlactone	2468989	2486236	BGC0000375.1	0.16	NRP	indigoidine	Streptomyces chromofuscus
GCA_017378315.3	r2c9	betalactone	1618537	1646605	BGC0000375.1	0.21	NRP	indigoidine	Streptomyces chromofuscus
GCA_017378315.3	r2c11	hserlactone	1975763	1993101	BGC0000375.1	0.16	NRP	indigoidine	Streptomyces chromofuscus
GCA_017378355.1	r2c3	hserlactone	715549	732770	BGC0000375.1	0.16	NRP	indigoidine	Streptomyces chromofuscus
GCA_017378355.1	r2c5	betalactone	1052587	1080655	BGC0000375.1	0.21	NRP	indigoidine	Streptomyces chromofuscus
GCA_017378435.1	r2c4	hserlactone	928622	945860	BGC0000375.1	0.16	NRP	indigoidine	Streptomyces chromofuscus
GCA_017378435.1	r2c6	betalactone	1258097	1286165	BGC0000375.1	0.21	NRP	indigoidine	Streptomyces chromofuscus
GCA_018228345.1	r2c8	hserlactone	1599049	1619657	BGC0000375.1	0.16	NRP	indigoidine	Streptomyces chromofuscus
GCA_018228345.1	r2c10	betalactone	1935563	1963631	BGC0000375.1	0.21	NRP	indigoidine	Streptomyces chromofuscus
GCA_018228385.1	r2c1	hserlactone	234869	252098	BGC0000375.1	0.16	NRP	indigoidine	Streptomyces chromofuscus
GCA_018228385.1	r2c3	betalactone	542080	570148	BGC0000375.1	0.21	NRP	indigoidine	Streptomyces chromofuscus
GCA_018228525.1	r2c8	hserlactone	1525156	1545764	BGC0000375.1	0.16	NRP	indigoidine	Streptomyces chromofuscus
GCA_018228525.1	r2c10	betalactone	1860372	1888440	BGC0000375.1	0.21	NRP	indigoidine	Streptomyces chromofuscus
GCA_018228545.1	r2c9	hserlactone	1733970	1754578	BGC0000375.1	0.16	NRP	indigoidine	Streptomyces chromofuscus
GCA_018228545.1	r2c11	betalactone	2070531	2098599	BGC0000375.1	0.21	NRP	indigoidine	Streptomyces chromofuscus
GCA_018228565.1	r2c1	betalactone	20985	49053	BGC0000375.1	0.21	NRP	indigoidine	Streptomyces chromofuscus
GCA_018228565.1	r2c15	hserlactone	2828396	2849004	BGC0000375.1	0.16	NRP	indigoidine	Streptomyces chromofuscus
GCA_018228585.1	r2c12	betalactone	2018844	2046912	BGC0000375.1	0.21	NRP	indigoidine	Streptomyces chromofuscus
GCA_018228585.1	r2c14	hserlactone	2363458	2380679	BGC0000375.1	0.16	NRP	indigoidine	Streptomyces chromofuscus
GCA_018228605.1	r2c5	betalactone	894001	922069	BGC0000375.1	0.21	NRP	indigoidine	Streptomyces chromofuscus
GCA_018228605.1	r2c7	hserlactone	1238498	1255719	BGC0000375.1	0.16	NRP	indigoidine	Streptomyces chromofuscus
GCA_018771365.1	r2c5	betalactone	970687	998755	BGC0000375.1	0.21	NRP	indigoidine	Streptomyces chromofuscus
GCA_018771365.1	r2c7	hserlactone	1356560	1373827	BGC0000375.1	0.16	NRP	indigoidine	Streptomyces chromofuscus
GCA_026315005.1	r2c1	betalactone	38925	66999	BGC0000375.1	0.21	NRP	indigoidine	Streptomyces chromofuscus
GCA_026315005.1	r2c3	hserlactone	377110	394147	BGC0000375.1	0.16	NRP	indigoidine	Streptomyces chromofuscus
GCA_026315025.1	r1c6	betalactone	1175497	1203571	BGC0000375.1	0.21	NRP	indigoidine	Streptomyces chromofuscus
GCA_026315025.1	r1c8	hserlactone	1513664	1530736	BGC0000375.1	0.16	NRP	indigoidine	Streptomyces chromofuscus
GCA_026315045.1	r1c6	betalactone	1175067	1203141	BGC0000375.1	0.21	NRP	indigoidine	Streptomyces chromofuscus
GCA_026315045.1	r1c8	hserlactone	1513234	1530306	BGC0000375.1	0.16	NRP	indigoidine	Streptomyces chromofuscus
GCA_028201395.1	r2c1	hserlactone	2190	19364	BGC0000375.1	0.16	NRP	indigoidine	Streptomyces chromofuscus
GCA_028201395.1	r2c9	betalactone	1450579	1478647	BGC0000375.1	0.21	NRP	indigoidine	Streptomyces chromofuscus
GCA_902141795.1	r2c13	hserlactone	2087289	2107897	BGC0000375.1	0.16	NRP	indigoidine	Streptomyces chromofuscus
GCA_902141795.1	r2c15	betalactone	2423872	2451940	BGC0000375.1	0.21	NRP	indigoidine	Streptomyces chromofuscus
GCA_902141815.1	r2c14	betalactone	2424385	2452453	BGC0000375.1	0.21	NRP	indigoidine	Streptomyces chromofuscus
GCA_902141835.1	r2c13	hserlactone	2088117	2108725	BGC0000375.1	0.16	NRP	indigoidine	Streptomyces chromofuscus
GCA_902141835.1	r2c15	betalactone	2480279	2508347	BGC0000375.1	0.21	NRP	indigoidine	Streptomyces chromofuscus
GCA_000012785.1	r2c5	NRPS,T1PKS	377428	433640	BGC0000383.1	0.76	NRP	luminmycin A	Photorhabdus laumondii subsp. laumondii TTO1
GCA_000015905.1	r2c12	NRPS,T1PKS	1717054	1774609	BGC0000383.1	0.76	NRP	luminmycin A	Photorhabdus laumondii subsp. laumondii TTO1
GCA_000294635.1	r2c12	NRPS,T1PKS	1706553	1762775	BGC0000383.1	0.76	NRP	luminmycin A	Photorhabdus laumondii subsp. laumondii TTO1
GCA_000439695.1	r2c8	NRPS,T1PKS	1312965	1369108	BGC0000383.1	0.76	NRP	luminmycin A	Photorhabdus laumondii subsp. laumondii TTO1
GCA_000494855.1	r2c14	NRPS,T1PKS	2862901	2920106	BGC0000383.1	0.76	NRP	luminmycin A	Photorhabdus laumondii subsp. laumondii TTO1
GCA_000511895.1	r2c12	NRPS,T1PKS	1874070	1930349	BGC0000383.1	0.76	NRP	luminmycin A	Photorhabdus laumondii subsp. laumondii TTO1
GCA_000511915.1	r2c7	NRPS,T1PKS	1618698	1674730	BGC0000383.1	0.76	NRP	luminmycin A	Photorhabdus laumondii subsp. laumondii TTO1
GCA_000520895.1	r2c8	NRPS,T1PKS	1675702	1731702	BGC0000383.1	0.76	NRP	luminmycin A	Photorhabdus laumondii subsp. laumondii TTO1
GCA_000521645.1	r2c9	NRPS,T1PKS	1504414	1560432	BGC0000383.1	0.76	NRP	luminmycin A	Photorhabdus laumondii subsp. laumondii TTO1
GCA_000583835.1	r2c2	NRPS,T1PKS	211072	266081	BGC0000383.1	0.76	NRP	luminmycin A	Photorhabdus laumondii subsp. laumondii TTO1
GCA_000755765.1	r2c14	NRPS,T1PKS	2708162	2764317	BGC0000383.1	0.76	NRP	luminmycin A	Photorhabdus laumondii subsp. laumondii TTO1
GCA_000755825.1	r2c15	NRPS,T1PKS	2279106	2336403	BGC0000383.1	0.76	NRP	luminmycin A	Photorhabdus laumondii subsp. laumondii TTO1
GCA_000755905.1	r2c1	NRPS,T1PKS	28408	83625	BGC0000383.1	0.76	NRP	luminmycin A	Photorhabdus laumondii subsp. laumondii TTO1
GCA_000755925.1	r2c3	NRPS,T1PKS	705491	762335	BGC0000383.1	0.76	NRP	luminmycin A	Photorhabdus laumondii subsp. laumondii TTO1
GCA_000755945.1	r2c12	NRPS,T1PKS	1754826	1812339	BGC0000383.1	0.76	NRP	luminmycin A	Photorhabdus laumondii subsp. laumondii TTO1
GCA_000755965.1	r2c1	NRPS,T1PKS	74464	131890	BGC0000383.1	0.76	NRP	luminmycin A	Photorhabdus laumondii subsp. laumondii TTO1
GCA_000756065.1	r2c15	NRPS,T1PKS	2704315	2761772	BGC0000383.1	0.76	NRP	luminmycin A	Photorhabdus laumondii subsp. laumondii TTO1
GCA_000756085.1	r2c4	NRPS,T1PKS	535345	591483	BGC0000383.1	0.76	NRP	luminmycin A	Photorhabdus laumondii subsp. laumondii TTO1
GCA_000756125.1	r2c4	NRPS,T1PKS	927719	982729	BGC0000383.1	0.76	NRP	luminmycin A	Photorhabdus laumondii subsp. laumondii TTO1
GCA_000756145.1	r2c13	NRPS,T1PKS	2287290	2342317	BGC0000383.1	0.76	NRP	luminmycin A	Photorhabdus laumondii subsp. laumondii TTO1
GCA_000756165.1	r2c3	T1PKS,NRPS	641963	698077	BGC0000383.1	0.76	NRP	luminmycin A	Photorhabdus laumondii subsp. laumondii TTO1
GCA_000756185.1	r2c10	NRPS,T1PKS	1915544	1971744	BGC0000383.1	0.76	NRP	luminmycin A	Photorhabdus laumondii subsp. laumondii TTO1
GCA_000757035.2	r2c12	NRPS,T1PKS	1674030	1731096	BGC0000383.1	0.76	NRP	luminmycin A	Photorhabdus laumondii subsp. laumondii TTO1
GCA_000764575.1	r2c8	NRPS,T1PKS	1699615	1756847	BGC0000383.1	0.76	NRP	luminmycin A	Photorhabdus laumondii subsp. laumondii TTO1
GCA_000770395.1	r2c13	NRPS,T1PKS	1887911	1945081	BGC0000383.1	0.76	NRP	luminmycin A	Photorhabdus laumondii subsp. laumondii TTO1
GCA_000770455.1	r2c5	NRPS,T1PKS	694660	750814	BGC0000383.1	0.76	NRP	luminmycin A	Photorhabdus laumondii subsp. laumondii TTO1
GCA_000770495.1	r2c11	NRPS,T1PKS	2093555	2149702	BGC0000383.1	0.76	NRP	luminmycin A	Photorhabdus laumondii subsp. laumondii TTO1
GCA_000770515.1	r2c15	NRPS,T1PKS	2952382	3009467	BGC0000383.1	0.76	NRP	luminmycin A	Photorhabdus laumondii subsp. laumondii TTO1
GCA_000770535.1	r2c7	NRPS,T1PKS	1274309	1330431	BGC0000383.1	0.76	NRP	luminmycin A	Photorhabdus laumondii subsp. laumondii TTO1
GCA_000770565.1	r2c13	NRPS,T1PKS	2656855	2711641	BGC0000383.1	0.76	NRP	luminmycin A	Photorhabdus laumondii subsp. laumondii TTO1
GCA_000953095.1	r2c11	NRPS,T1PKS	1654922	1712328	BGC0000383.1	0.76	NRP	luminmycin A	Photorhabdus laumondii subsp. laumondii TTO1
GCA_000954175.1	r2c10	NRPS,T1PKS	1572868	1630463	BGC0000383.1	0.76	NRP	luminmycin A	Photorhabdus laumondii subsp. laumondii TTO1
GCA_000959125.1	r2c4	NRPS,T1PKS	1218901	1274955	BGC0000383.1	0.76	NRP	luminmycin A	Photorhabdus laumondii subsp. laumondii TTO1
GCA_000959145.1	r2c14	NRPS,T1PKS	1801841	1859378	BGC0000383.1	0.76	NRP	luminmycin A	Photorhabdus laumondii subsp. laumondii TTO1
GCA_000959185.1	r2c16	NRPS,T1PKS	2799386	2856979	BGC0000383.1	0.76	NRP	luminmycin A	Photorhabdus laumondii subsp. laumondii TTO1
GCA_000959205.1	r2c12	NRPS,T1PKS	1915188	1971547	BGC0000383.1	0.76	NRP	luminmycin A	Photorhabdus laumondii subsp. laumondii TTO1
GCA_000959225.1	r2c12	NRPS,T1PKS	1924583	1981832	BGC0000383.1	0.76	NRP	luminmycin A	Photorhabdus laumondii subsp. laumondii TTO1
GCA_000959265.1	r2c15	NRPS,T1PKS	2664055	2720204	BGC0000383.1	0.76	NRP	luminmycin A	Photorhabdus laumondii subsp. laumondii TTO1
GCA_000959285.1	r2c3	NRPS,T1PKS	321991	376925	BGC0000383.1	0.76	NRP	luminmycin A	Photorhabdus laumondii subsp. laumondii TTO1
GCA_000959305.1	r2c11	NRPS,T1PKS	2193145	2249416	BGC0000383.1	0.76	NRP	luminmycin A	Photorhabdus laumondii subsp. laumondii TTO1
GCA_000959345.1	r2c11	NRPS,T1PKS	1713749	1770216	BGC0000383.1	0.76	NRP	luminmycin A	Photorhabdus laumondii subsp. laumondii TTO1
GCA_001277875.1	r2c11	NRPS,T1PKS	1702880	1758891	BGC0000383.1	0.76	NRP	luminmycin A	Photorhabdus laumondii subsp. laumondii TTO1
GCA_001277895.1	r2c11	NRPS,T1PKS	1702854	1758866	BGC0000383.1	0.76	NRP	luminmycin A	Photorhabdus laumondii subsp. laumondii TTO1
GCA_001277975.1	r2c11	NRPS,T1PKS	2266252	2321176	BGC0000383.1	0.76	NRP	luminmycin A	Photorhabdus laumondii subsp. laumondii TTO1
GCA_001318245.1	r2c2	NRPS,T1PKS	242542	297387	BGC0000383.1	0.76	NRP	luminmycin A	Photorhabdus laumondii subsp. laumondii TTO1
GCA_001522105.2	r2c13	NRPS,T1PKS	3011649	3069094	BGC0000383.1	0.71	NRP	luminmycin A	Photorhabdus laumondii subsp. laumondii TTO1
GCA_001522135.2	r2c12	NRPS,T1PKS	2887920	2945365	BGC0000383.1	0.71	NRP	luminmycin A	Photorhabdus laumondii subsp. laumondii TTO1
GCA_001695735.1	r2c16	NRPS,T1PKS	3108461	3166075	BGC0000383.1	0.76	NRP	luminmycin A	Photorhabdus laumondii subsp. laumondii TTO1
GCA_001885195.1	r2c3	NRPS,T1PKS	483540	538433	BGC0000383.1	0.76	NRP	luminmycin A	Photorhabdus laumondii subsp. laumondii TTO1
GCA_001887555.1	r2c11	NRPS,T1PKS	1734898	1792357	BGC0000383.1	0.76	NRP	luminmycin A	Photorhabdus laumondii subsp. laumondii TTO1
GCA_001887575.1	r2c11	NRPS,T1PKS	1734896	1792355	BGC0000383.1	0.76	NRP	luminmycin A	Photorhabdus laumondii subsp. laumondii TTO1
GCA_001975065.1	r2c3	NRPS,T1PKS	324516	381893	BGC0000383.1	0.76	NRP	luminmycin A	Photorhabdus laumondii subsp. laumondii TTO1
GCA_001975085.1	r2c3	NRPS,T1PKS	284302	341305	BGC0000383.1	0.76	NRP	luminmycin A	Photorhabdus laumondii subsp. laumondii TTO1
GCA_001975105.1	r2c3	NRPS,T1PKS	284301	341304	BGC0000383.1	0.76	NRP	luminmycin A	Photorhabdus laumondii subsp. laumondii TTO1
GCA_001975125.1	r2c3	NRPS,T1PKS	314213	369215	BGC0000383.1	0.76	NRP	luminmycin A	Photorhabdus laumondii subsp. laumondii TTO1
GCA_001975145.1	r2c3	NRPS,T1PKS	314283	369275	BGC0000383.1	0.76	NRP	luminmycin A	Photorhabdus laumondii subsp. laumondii TTO1
GCA_001980585.2	r2c14	NRPS,T1PKS	2576005	2633246	BGC0000383.1	0.76	NRP	luminmycin A	Photorhabdus laumondii subsp. laumondii TTO1
GCA_002110945.1	r2c16	NRPS,T1PKS	3236652	3287088	BGC0000383.1	0.76	NRP	luminmycin A	Photorhabdus laumondii subsp. laumondii TTO1
GCA_002110965.1	r2c12	NRPS,T1PKS	1785926	1842158	BGC0000383.1	0.76	NRP	luminmycin A	Photorhabdus laumondii subsp. laumondii TTO1
GCA_002111005.1	r2c13	NRPS,T1PKS	1910208	1966380	BGC0000383.1	0.76	NRP	luminmycin A	Photorhabdus laumondii subsp. laumondii TTO1
GCA_002111025.1	r2c9	NRPS,T1PKS	1211436	1268979	BGC0000383.1	0.7	NRP	luminmycin A	Photorhabdus laumondii subsp. laumondii TTO1
GCA_002111045.1	r2c10	NRPS,T1PKS	1994206	2049066	BGC0000383.1	0.7	NRP	luminmycin A	Photorhabdus laumondii subsp. laumondii TTO1
GCA_002111085.1	r2c2	NRPS,T1PKS	232488	287324	BGC0000383.1	0.76	NRP	luminmycin A	Photorhabdus laumondii subsp. laumondii TTO1
GCA_002111105.1	r2c11	NRPS,T1PKS	2088187	2144462	BGC0000383.1	0.76	NRP	luminmycin A	Photorhabdus laumondii subsp. laumondii TTO1
GCA_002111125.1	r2c6	NRPS,T1PKS	995590	1051473	BGC0000383.1	0.76	NRP	luminmycin A	Photorhabdus laumondii subsp. laumondii TTO1
GCA_002111165.1	r2c13	NRPS,T1PKS	1805311	1861440	BGC0000383.1	0.76	NRP	luminmycin A	Photorhabdus laumondii subsp. laumondii TTO1
GCA_002111205.1	r2c13	NRPS,T1PKS	2420772	2478377	BGC0000383.1	0.76	NRP	luminmycin A	Photorhabdus laumondii subsp. laumondii TTO1
GCA_002111225.1	r2c14	NRPS,T1PKS	2712383	2770042	BGC0000383.1	0.76	NRP	luminmycin A	Photorhabdus laumondii subsp. laumondii TTO1
GCA_002111245.1	r1c15	NRPS,T1PKS	2859349	2915497	BGC0000383.1	0.76	NRP	luminmycin A	Photorhabdus laumondii subsp. laumondii TTO1
GCA_002111265.1	r2c5	NRPS,T1PKS	850818	908360	BGC0000383.1	0.76	NRP	luminmycin A	Photorhabdus laumondii subsp. laumondii TTO1
GCA_002111285.1	r2c13	NRPS,T1PKS	2452456	2510083	BGC0000383.1	0.76	NRP	luminmycin A	Photorhabdus laumondii subsp. laumondii TTO1
GCA_002111305.1	r2c15	NRPS,T1PKS	2879124	2934068	BGC0000383.1	0.76	NRP	luminmycin A	Photorhabdus laumondii subsp. laumondii TTO1
GCA_002111325.1	r2c13	NRPS,T1PKS	2023675	2079828	BGC0000383.1	0.76	NRP	luminmycin A	Photorhabdus laumondii subsp. laumondii TTO1
GCA_002111345.1	r2c12	NRPS,T1PKS	2244366	2300098	BGC0000383.1	0.76	NRP	luminmycin A	Photorhabdus laumondii subsp. laumondii TTO1
GCA_002111365.1	r2c14	NRPS,T1PKS	2620243	2676407	BGC0000383.1	0.7	NRP	luminmycin A	Photorhabdus laumondii subsp. laumondii TTO1
GCA_002111385.1	r2c3	NRPS,T1PKS	582161	638630	BGC0000383.1	0.76	NRP	luminmycin A	Photorhabdus laumondii subsp. laumondii TTO1
GCA_002843645.1	r2c10	NRPS,T1PKS	1551771	1607977	BGC0000383.1	0.76	NRP	luminmycin A	Photorhabdus laumondii subsp. laumondii TTO1
GCA_002860065.1	r2c16	NRPS,T1PKS	2596308	2652600	BGC0000383.1	0.76	NRP	luminmycin A	Photorhabdus laumondii subsp. laumondii TTO1
GCA_003445415.1	r2c4	NRPS,T1PKS	322101	376969	BGC0000383.1	0.76	NRP	luminmycin A	Photorhabdus laumondii subsp. laumondii TTO1
GCA_003547015.1	r2c12	NRPS,T1PKS	1663106	1720547	BGC0000383.1	0.76	NRP	luminmycin A	Photorhabdus laumondii subsp. laumondii TTO1
GCA_003547035.1	r2c12	NRPS,T1PKS	1665132	1721364	BGC0000383.1	0.76	NRP	luminmycin A	Photorhabdus laumondii subsp. laumondii TTO1
GCA_003547055.1	r2c12	NRPS,T1PKS	1664835	1722341	BGC0000383.1	0.76	NRP	luminmycin A	Photorhabdus laumondii subsp. laumondii TTO1
GCA_003606245.1	r2c12	NRPS,T1PKS	1950914	2008372	BGC0000383.1	0.76	NRP	luminmycin A	Photorhabdus laumondii subsp. laumondii TTO1
GCA_003798245.1	r2c4	NRPS,T1PKS	952319	1008534	BGC0000383.1	0.76	NRP	luminmycin A	Photorhabdus laumondii subsp. laumondii TTO1
GCA_003798265.1	r2c2	NRPS,T1PKS	381716	436506	BGC0000383.1	0.76	NRP	luminmycin A	Photorhabdus laumondii subsp. laumondii TTO1
GCA_003798365.1	r1c9	NRPS,T1PKS	1878213	1933465	BGC0000383.1	0.76	NRP	luminmycin A	Photorhabdus laumondii subsp. laumondii TTO1
GCA_004323015.1	r2c11	NRPS,T1PKS	1640373	1697795	BGC0000383.1	0.76	NRP	luminmycin A	Photorhabdus laumondii subsp. laumondii TTO1
GCA_004323035.1	r2c11	NRPS,T1PKS	1651465	1708891	BGC0000383.1	0.76	NRP	luminmycin A	Photorhabdus laumondii subsp. laumondii TTO1
GCA_004348055.1	r2c11	NRPS,T1PKS	1637380	1694788	BGC0000383.1	0.76	NRP	luminmycin A	Photorhabdus laumondii subsp. laumondii TTO1
GCA_004348075.1	r2c11	NRPS,T1PKS	1625333	1682750	BGC0000383.1	0.76	NRP	luminmycin A	Photorhabdus laumondii subsp. laumondii TTO1
GCA_004367665.1	r2c11	NRPS,T1PKS	1632322	1689740	BGC0000383.1	0.76	NRP	luminmycin A	Photorhabdus laumondii subsp. laumondii TTO1
GCA_004367685.1	r2c11	NRPS,T1PKS	1652871	1710335	BGC0000383.1	0.76	NRP	luminmycin A	Photorhabdus laumondii subsp. laumondii TTO1
GCA_004367705.1	r2c11	NRPS,T1PKS	1627985	1685468	BGC0000383.1	0.76	NRP	luminmycin A	Photorhabdus laumondii subsp. laumondii TTO1
GCA_004367725.1	r2c11	NRPS,T1PKS	1631808	1689214	BGC0000383.1	0.76	NRP	luminmycin A	Photorhabdus laumondii subsp. laumondii TTO1
GCA_004526325.1	r2c11	NRPS,T1PKS	1652708	1710160	BGC0000383.1	0.76	NRP	luminmycin A	Photorhabdus laumondii subsp. laumondii TTO1
GCA_004842085.1	r2c13	NRPS,T1PKS	2651872	2706997	BGC0000383.1	0.76	NRP	luminmycin A	Photorhabdus laumondii subsp. laumondii TTO1
GCA_005853645.1	r2c11	NRPS,T1PKS	1696940	1753205	BGC0000383.1	0.76	NRP	luminmycin A	Photorhabdus laumondii subsp. laumondii TTO1
GCA_005862325.1	r1c16	T1PKS,NRPS	3068315	3116035	BGC0000383.1	0.76	NRP	luminmycin A	Photorhabdus laumondii subsp. laumondii TTO1
GCA_008728255.1	r2c16	NRPS,T1PKS	2862926	2920540	BGC0000383.1	0.76	NRP	luminmycin A	Photorhabdus laumondii subsp. laumondii TTO1
GCA_008728275.1	r2c10	NRPS,T1PKS	1986448	2044060	BGC0000383.1	0.71	NRP	luminmycin A	Photorhabdus laumondii subsp. laumondii TTO1
GCA_008728295.1	r2c16	NRPS,T1PKS	2878283	2935897	BGC0000383.1	0.76	NRP	luminmycin A	Photorhabdus laumondii subsp. laumondii TTO1
GCA_008728315.1	r2c11	NRPS,T1PKS	2141063	2197169	BGC0000383.1	0.76	NRP	luminmycin A	Photorhabdus laumondii subsp. laumondii TTO1
GCA_008728355.1	r2c3	NRPS,T1PKS	648862	705005	BGC0000383.1	0.76	NRP	luminmycin A	Photorhabdus laumondii subsp. laumondii TTO1
GCA_008728375.1	r2c14	NRPS,T1PKS	2617400	2674793	BGC0000383.1	0.76	NRP	luminmycin A	Photorhabdus laumondii subsp. laumondii TTO1
GCA_016027435.1	r2c7	NRPS,T1PKS	1434189	1490460	BGC0000383.1	0.71	NRP	luminmycin A	Photorhabdus laumondii subsp. laumondii TTO1
GCA_016864355.1	r2c5	NRPS,T1PKS	1429544	1484471	BGC0000383.1	0.76	NRP	luminmycin A	Photorhabdus laumondii subsp. laumondii TTO1
GCA_017378155.1	r2c2	NRPS,T1PKS	232623	288863	BGC0000383.1	0.76	NRP	luminmycin A	Photorhabdus laumondii subsp. laumondii TTO1
GCA_017378195.1	r2c15	NRPS,T1PKS	2667777	2723885	BGC0000383.1	0.76	NRP	luminmycin A	Photorhabdus laumondii subsp. laumondii TTO1
GCA_017378235.1	r2c3	NRPS,T1PKS	589157	645149	BGC0000383.1	0.76	NRP	luminmycin A	Photorhabdus laumondii subsp. laumondii TTO1
GCA_017378275.1	r2c15	NRPS,T1PKS	2852686	2907824	BGC0000383.1	0.76	NRP	luminmycin A	Photorhabdus laumondii subsp. laumondii TTO1
GCA_017378315.3	r2c1	NRPS,T1PKS	132361	187384	BGC0000383.1	0.76	NRP	luminmycin A	Photorhabdus laumondii subsp. laumondii TTO1
GCA_017378355.1	r2c2	NRPS,T1PKS	292130	348232	BGC0000383.1	0.76	NRP	luminmycin A	Photorhabdus laumondii subsp. laumondii TTO1
GCA_017378435.1	r2c3	NRPS,T1PKS	444512	499906	BGC0000383.1	0.76	NRP	luminmycin A	Photorhabdus laumondii subsp. laumondii TTO1
GCA_018228345.1	r2c7	NRPS,T1PKS	1174021	1230311	BGC0000383.1	0.76	NRP	luminmycin A	Photorhabdus laumondii subsp. laumondii TTO1
GCA_018228385.1	r2c16	NRPS,T1PKS	2927128	2984769	BGC0000383.1	0.76	NRP	luminmycin A	Photorhabdus laumondii subsp. laumondii TTO1
GCA_018228525.1	r2c7	NRPS,T1PKS	1100848	1157231	BGC0000383.1	0.76	NRP	luminmycin A	Photorhabdus laumondii subsp. laumondii TTO1
GCA_018228545.1	r2c8	NRPS,T1PKS	1308347	1365890	BGC0000383.1	0.76	NRP	luminmycin A	Photorhabdus laumondii subsp. laumondii TTO1
GCA_018228565.1	r2c14	NRPS,T1PKS	2403271	2460814	BGC0000383.1	0.76	NRP	luminmycin A	Photorhabdus laumondii subsp. laumondii TTO1
GCA_018228585.1	r2c15	NRPS,T1PKS	2747583	2803967	BGC0000383.1	0.76	NRP	luminmycin A	Photorhabdus laumondii subsp. laumondii TTO1
GCA_018228605.1	r2c8	NRPS,T1PKS	1622305	1678634	BGC0000383.1	0.76	NRP	luminmycin A	Photorhabdus laumondii subsp. laumondii TTO1
GCA_018771365.1	r2c8	NRPS,T1PKS	1795941	1851941	BGC0000383.1	0.76	NRP	luminmycin A	Photorhabdus laumondii subsp. laumondii TTO1
GCA_026315005.1	r2c4	T1PKS,NRPS	720182	776234	BGC0000383.1	0.76	NRP	luminmycin A	Photorhabdus laumondii subsp. laumondii TTO1
GCA_026315025.1	r1c9	T1PKS,NRPS	1896370	1952512	BGC0000383.1	0.76	NRP	luminmycin A	Photorhabdus laumondii subsp. laumondii TTO1
GCA_026315045.1	r1c9	T1PKS,NRPS	1896034	1952176	BGC0000383.1	0.76	NRP	luminmycin A	Photorhabdus laumondii subsp. laumondii TTO1
GCA_028201395.1	r2c13	NRPS,T1PKS	2244442	2300526	BGC0000383.1	0.76	NRP	luminmycin A	Photorhabdus laumondii subsp. laumondii TTO1
GCA_902141795.1	r2c12	NRPS,T1PKS	1665132	1721364	BGC0000383.1	0.76	NRP	luminmycin A	Photorhabdus laumondii subsp. laumondii TTO1
GCA_902141815.1	r2c12	NRPS,T1PKS	1663106	1720547	BGC0000383.1	0.76	NRP	luminmycin A	Photorhabdus laumondii subsp. laumondii TTO1
GCA_902141835.1	r2c12	NRPS,T1PKS	1664835	1722341	BGC0000383.1	0.76	NRP	luminmycin A	Photorhabdus laumondii subsp. laumondii TTO1
GCA_000959605.1	r3c1	RiPP-like	286216	304735	BGC0000386.1	0.23	NRP	malleobactin	Burkholderia thailandensis E264
GCA_001522585.2	r2c2	terpene	289300	308278	BGC0000386.1	0.21	NRP	malleobactin	Burkholderia thailandensis E264
GCA_001718555.1	r3c3	terpene	776318	798375	BGC0000386.1	0.16	NRP	malleobactin	Burkholderia thailandensis E264
GCA_001718635.1	r3c1	RiPP-like	68706	87225	BGC0000386.1	0.23	NRP	malleobactin	Burkholderia thailandensis E264
GCA_003076415.1	r1c2	terpene	881518	900796	BGC0000386.1	0.21	NRP	malleobactin	Burkholderia thailandensis E264
GCA_014211915.1	r2c3	terpene	887433	906970	BGC0000386.1	0.21	NRP	malleobactin	Burkholderia thailandensis E264
GCA_024661975.1	r3c1	terpene	143954	166008	BGC0000386.1	0.16	NRP	malleobactin	Burkholderia thailandensis E264
GCA_025560745.1	r1c2	terpene	355571	377625	BGC0000386.1	0.16	NRP	malleobactin	Burkholderia thailandensis E264
GCA_029633805.1	r3c1	terpene	269457	291511	BGC0000386.1	0.16	NRP	malleobactin	Burkholderia thailandensis E264
GCA_000294635.1	r2c14	NRPS	2212426	2275662	BGC0000389.1	0.46	NRP	massetolide	Pseudomonas fluorescens SS101
GCA_000385525.1	r2c11	NRPS,T1PKS,phosphonate	2063193	2180095	BGC0000389.1	0.83	NRP	massetolide	Pseudomonas fluorescens SS101
GCA_000439695.1	r2c10	NRPS	1833390	1911200	BGC0000389.1	0.47	NRP	massetolide	Pseudomonas fluorescens SS101
GCA_000520895.1	r1c4	NRPS	1574603	1640272	BGC0000389.1	0.39	NRP	massetolide	Pseudomonas fluorescens SS101
GCA_000520895.1	r2c6	NRPS	1162865	1244271	BGC0000389.1	0.51	NRP	massetolide	Pseudomonas fluorescens SS101
GCA_000521645.1	r1c4	NRPS	1720187	1785855	BGC0000389.1	0.39	NRP	massetolide	Pseudomonas fluorescens SS101
GCA_000701165.2	r3c3	NRPS,T1PKS	867295	924561	BGC0000389.1	0.77	NRP	massetolide	Pseudomonas fluorescens SS101
GCA_000756005.1	r1c3	NRPS	2739197	2798457	BGC0000389.1	0.42	NRP	massetolide	Pseudomonas fluorescens SS101
GCA_000756065.1	r2c1	NRPS	374	35370	BGC0000389.1	0.38	NRP	massetolide	Pseudomonas fluorescens SS101
GCA_000756065.1	r2c17	NRPS	3193341	3236977	BGC0000389.1	0.44	NRP	massetolide	Pseudomonas fluorescens SS101
GCA_000756125.1	r2c2	NRPS	415297	475555	BGC0000389.1	0.46	NRP	massetolide	Pseudomonas fluorescens SS101
GCA_000959325.1	r2c9	NRPS,T1PKS	1499335	1588089	BGC0000389.1	0.83	NRP	massetolide	Pseudomonas fluorescens SS101
GCA_001513745.1	r2c10	NRPS,T1PKS	2123728	2212481	BGC0000389.1	0.83	NRP	massetolide	Pseudomonas fluorescens SS101
GCA_001522635.2	r1c8	NRPS	2078225	2143324	BGC0000389.1	0.39	NRP	massetolide	Pseudomonas fluorescens SS101
GCA_001524445.2	r1c5	NRPS	1793450	1859480	BGC0000389.1	0.38	NRP	massetolide	Pseudomonas fluorescens SS101
GCA_001524625.2	r1c5	NRPS	1907658	1973384	BGC0000389.1	0.39	NRP	massetolide	Pseudomonas fluorescens SS101
GCA_001532025.2	r1c5	NRPS	1992880	2058456	BGC0000389.1	0.38	NRP	massetolide	Pseudomonas fluorescens SS101
GCA_001718655.1	r2c2	NRPS	451550	501568	BGC0000389.1	0.38	NRP	massetolide	Pseudomonas fluorescens SS101
GCA_001718995.1	r1c3	NRPS	2584365	2644114	BGC0000389.1	0.42	NRP	massetolide	Pseudomonas fluorescens SS101
GCA_002097715.1	r2c5	NRPS	679837	726453	BGC0000389.1	0.38	NRP	massetolide	Pseudomonas fluorescens SS101
GCA_002110965.1	r2c14	NRPS	2272416	2353830	BGC0000389.1	0.49	NRP	massetolide	Pseudomonas fluorescens SS101
GCA_002111125.1	r1c3	NRPS,RiPP-like	2184989	2243196	BGC0000389.1	0.31	NRP	massetolide	Pseudomonas fluorescens SS101
GCA_002386205.1	r2c6	phosphonate,NRPS,T1PKS	1699058	1815497	BGC0000389.1	0.83	NRP	massetolide	Pseudomonas fluorescens SS101
GCA_003547015.1	r2c13	NRPS	2170689	2233865	BGC0000389.1	0.46	NRP	massetolide	Pseudomonas fluorescens SS101
GCA_003547035.1	r2c14	NRPS	2171809	2234985	BGC0000389.1	0.46	NRP	massetolide	Pseudomonas fluorescens SS101
GCA_003547055.1	r1c3	NRPS,RiPP-like	2000272	2064903	BGC0000389.1	0.31	NRP	massetolide	Pseudomonas fluorescens SS101
GCA_003547055.1	r2c14	NRPS	2154150	2232289	BGC0000389.1	0.48	NRP	massetolide	Pseudomonas fluorescens SS101
GCA_003606245.1	r2c14	NRPS	2471648	2521522	BGC0000389.1	0.44	NRP	massetolide	Pseudomonas fluorescens SS101
GCA_003812965.1	r2c7	NRPS	2502865	2552883	BGC0000389.1	0.38	NRP	massetolide	Pseudomonas fluorescens SS101
GCA_004348055.1	r1c2	NRPS,RiPP-like,NRPS-like	1799489	1857728	BGC0000389.1	0.63	NRP	massetolide	Pseudomonas fluorescens SS101
GCA_004367685.1	r2c13	NRPS	2141055	2222327	BGC0000389.1	0.51	NRP	massetolide	Pseudomonas fluorescens SS101
GCA_004367705.1	r2c13	NRPS	2115726	2197039	BGC0000389.1	0.51	NRP	massetolide	Pseudomonas fluorescens SS101
GCA_004367725.1	r2c13	NRPS	2120093	2201404	BGC0000389.1	0.51	NRP	massetolide	Pseudomonas fluorescens SS101
GCA_005853645.1	r2c13	NRPS	2185186	2259867	BGC0000389.1	0.5	NRP	massetolide	Pseudomonas fluorescens SS101
GCA_008728335.1	r2c15	NRPS	2627510	2705643	BGC0000389.1	0.48	NRP	massetolide	Pseudomonas fluorescens SS101
GCA_008728355.1	r2c1	NRPS	139469	214322	BGC0000389.1	0.48	NRP	massetolide	Pseudomonas fluorescens SS101
GCA_013822785.1	r1c1	NRPS-like,NRPS,arylpolyene	874831	939796	BGC0000389.1	1.05	NRP	massetolide	Pseudomonas fluorescens SS101
GCA_016027455.1	r2c5	NRPS,T1PKS	1270973	1358050	BGC0000389.1	0.83	NRP	massetolide	Pseudomonas fluorescens SS101
GCA_016864355.1	r2c3	NRPS	916082	994166	BGC0000389.1	0.5	NRP	massetolide	Pseudomonas fluorescens SS101
GCA_016899425.1	r3c1	NRPS,T1PKS	11338	68607	BGC0000389.1	0.77	NRP	massetolide	Pseudomonas fluorescens SS101
GCA_017378195.1	r2c17	NRPS	3156162	3203152	BGC0000389.1	0.48	NRP	massetolide	Pseudomonas fluorescens SS101
GCA_024381035.1	r3c4	NRPS,T1PKS	894503	951760	BGC0000389.1	0.77	NRP	massetolide	Pseudomonas fluorescens SS101
GCA_902141795.1	r2c14	NRPS	2171809	2234985	BGC0000389.1	0.46	NRP	massetolide	Pseudomonas fluorescens SS101
GCA_902141815.1	r2c13	NRPS	2170689	2233865	BGC0000389.1	0.46	NRP	massetolide	Pseudomonas fluorescens SS101
GCA_902141835.1	r1c3	NRPS,RiPP-like	2000272	2064903	BGC0000389.1	0.31	NRP	massetolide	Pseudomonas fluorescens SS101
GCA_902141835.1	r2c14	NRPS	2154150	2232289	BGC0000389.1	0.48	NRP	massetolide	Pseudomonas fluorescens SS101
GCA_904865725.1	r1c5	NRPS	2378471	2446066	BGC0000389.1	0.47	NRP	massetolide	Pseudomonas fluorescens SS101
GCA_905400185.1	r3c6	NRPS,T1PKS	1126918	1184187	BGC0000389.1	0.77	NRP	massetolide	Pseudomonas fluorescens SS101
GCA_000439695.1	r2c17	transAT-PKS	3341005	3373917	BGC0000410.1	0.24	NRP	pseudomonine	Pseudomonas fluorescens
GCA_000567925.1	r2c3	NRPS-like	253849	295137	BGC0000410.1	0.2	NRP	pseudomonine	Pseudomonas fluorescens
GCA_000567945.1	r2c9	NRPS-like	1432395	1473512	BGC0000410.1	0.2	NRP	pseudomonine	Pseudomonas fluorescens
GCA_000706745.1	r2c13	NRPS-like	2251803	2294610	BGC0000410.1	0.2	NRP	pseudomonine	Pseudomonas fluorescens
GCA_000764595.1	r2c6	NRPS-like	1586125	1627897	BGC0000410.1	0.2	NRP	pseudomonine	Pseudomonas fluorescens
GCA_000765375.1	r2c11	NRPS-like	2030381	2073188	BGC0000410.1	0.2	NRP	pseudomonine	Pseudomonas fluorescens
GCA_000959325.1	r2c8	T1PKS,NRPS-like	1399632	1462895	BGC0000410.1	0.46	NRP	pseudomonine	Pseudomonas fluorescens
GCA_000959605.1	r2c3	NRPS-like	816576	857844	BGC0000410.1	0.2	NRP	pseudomonine	Pseudomonas fluorescens
GCA_001513745.1	r2c11	NRPS-like,T1PKS	2248013	2312621	BGC0000410.1	0.46	NRP	pseudomonine	Pseudomonas fluorescens
GCA_001522635.2	r2c15	NRPS-like,NRPS,T1PKS,hglE-KS,terpene	2795296	2915758	BGC0000410.1	0.86	NRP	pseudomonine	Pseudomonas fluorescens
GCA_001523745.2	r2c15	NRPS-like	2529788	2572595	BGC0000410.1	0.2	NRP	pseudomonine	Pseudomonas fluorescens
GCA_001718635.1	r2c2	NRPS-like	232240	273508	BGC0000410.1	0.2	NRP	pseudomonine	Pseudomonas fluorescens
GCA_003020025.1	r2c5	NRPS-like	1301765	1342883	BGC0000410.1	0.2	NRP	pseudomonine	Pseudomonas fluorescens
GCA_003568605.1	r2c9	NRPS-like	2529051	2571858	BGC0000410.1	0.2	NRP	pseudomonine	Pseudomonas fluorescens
GCA_003614815.1	r2c9	NRPS-like	1326908	1368024	BGC0000410.1	0.2	NRP	pseudomonine	Pseudomonas fluorescens
GCA_003614835.1	r2c13	NRPS-like	2307092	2349899	BGC0000410.1	0.2	NRP	pseudomonine	Pseudomonas fluorescens
GCA_011578485.1	r2c11	NRPS-like	2150496	2191572	BGC0000410.1	0.2	NRP	pseudomonine	Pseudomonas fluorescens
GCA_016027455.1	r2c6	NRPS-like,T1PKS	1394967	1458229	BGC0000410.1	0.46	NRP	pseudomonine	Pseudomonas fluorescens
GCA_016774495.1	r2c2	NRPS-like	600364	641482	BGC0000410.1	0.2	NRP	pseudomonine	Pseudomonas fluorescens
GCA_000009485.1	r2c7	NRPS	2474705	2521069	BGC0000412.1	0.42	NRP	pyochelin	Pseudomonas aeruginosa PAO1
GCA_000012785.1	r2c16	NRPS	2595881	2646418	BGC0000412.1	0.38	NRP	pyochelin	Pseudomonas aeruginosa PAO1
GCA_000012945.1	r2c2	NRPS	732459	782339	BGC0000412.1	0.46	NRP	pyochelin	Pseudomonas aeruginosa PAO1
GCA_000015905.1	r2c6	NRPS	831604	881306	BGC0000412.1	0.38	NRP	pyochelin	Pseudomonas aeruginosa PAO1
GCA_000019505.1	r2c7	NRPS	2372412	2422259	BGC0000412.1	0.46	NRP	pyochelin	Pseudomonas aeruginosa PAO1
GCA_000203955.1	r2c5	NRPS	1988579	2038426	BGC0000412.1	0.46	NRP	pyochelin	Pseudomonas aeruginosa PAO1
GCA_000236215.4	r2c8	NRPS	2384780	2434636	BGC0000412.1	0.46	NRP	pyochelin	Pseudomonas aeruginosa PAO1
GCA_000294635.1	r2c6	NRPS	812531	862799	BGC0000412.1	0.38	NRP	pyochelin	Pseudomonas aeruginosa PAO1
GCA_000439695.1	r2c3	NRPS	340429	390113	BGC0000412.1	0.38	NRP	pyochelin	Pseudomonas aeruginosa PAO1
GCA_000494855.1	r2c3	NRPS	517026	566465	BGC0000412.1	0.38	NRP	pyochelin	Pseudomonas aeruginosa PAO1
GCA_000511895.1	r2c7	NRPS	930541	980511	BGC0000412.1	0.38	NRP	pyochelin	Pseudomonas aeruginosa PAO1
GCA_000511915.1	r2c12	NRPS	2563840	2614215	BGC0000412.1	0.38	NRP	pyochelin	Pseudomonas aeruginosa PAO1
GCA_000520895.1	r2c13	NRPS	2620589	2670913	BGC0000412.1	0.38	NRP	pyochelin	Pseudomonas aeruginosa PAO1
GCA_000521645.1	r2c4	NRPS	564966	614596	BGC0000412.1	0.38	NRP	pyochelin	Pseudomonas aeruginosa PAO1
GCA_000567905.1	r2c8	NRPS	1516194	1566194	BGC0000412.1	0.46	NRP	pyochelin	Pseudomonas aeruginosa PAO1
GCA_000567925.1	r2c11	NRPS	2219193	2269265	BGC0000412.1	0.38	NRP	pyochelin	Pseudomonas aeruginosa PAO1
GCA_000567945.1	r2c3	NRPS	454541	503181	BGC0000412.1	0.38	NRP	pyochelin	Pseudomonas aeruginosa PAO1
GCA_000583835.1	r2c13	NRPS	2627899	2677619	BGC0000412.1	0.38	NRP	pyochelin	Pseudomonas aeruginosa PAO1
GCA_000701165.2	r2c5	NRPS	2238220	2288064	BGC0000412.1	0.46	NRP	pyochelin	Pseudomonas aeruginosa PAO1
GCA_000705535.2	r2c8	NRPS	2287282	2337126	BGC0000412.1	0.46	NRP	pyochelin	Pseudomonas aeruginosa PAO1
GCA_000706745.1	r2c3	NRPS	453323	501964	BGC0000412.1	0.38	NRP	pyochelin	Pseudomonas aeruginosa PAO1
GCA_000755765.1	r2c9	NRPS	1735470	1785251	BGC0000412.1	0.38	NRP	pyochelin	Pseudomonas aeruginosa PAO1
GCA_000755805.1	r2c7	NRPS	2459948	2509804	BGC0000412.1	0.46	NRP	pyochelin	Pseudomonas aeruginosa PAO1
GCA_000755825.1	r2c8	NRPS	1319662	1369964	BGC0000412.1	0.38	NRP	pyochelin	Pseudomonas aeruginosa PAO1
GCA_000755905.1	r2c7	NRPS	1001178	1051288	BGC0000412.1	0.38	NRP	pyochelin	Pseudomonas aeruginosa PAO1
GCA_000755925.1	r2c9	NRPS	1702607	1753039	BGC0000412.1	0.38	NRP	pyochelin	Pseudomonas aeruginosa PAO1
GCA_000755945.1	r2c7	NRPS	863185	912537	BGC0000412.1	0.38	NRP	pyochelin	Pseudomonas aeruginosa PAO1
GCA_000755965.1	r2c6	NRPS	1005905	1056002	BGC0000412.1	0.38	NRP	pyochelin	Pseudomonas aeruginosa PAO1
GCA_000756065.1	r2c10	NRPS	1780180	1830291	BGC0000412.1	0.38	NRP	pyochelin	Pseudomonas aeruginosa PAO1
GCA_000756085.1	r2c14	NRPS	2785544	2836171	BGC0000412.1	0.38	NRP	pyochelin	Pseudomonas aeruginosa PAO1
GCA_000756125.1	r2c10	NRPS	1826561	1877098	BGC0000412.1	0.38	NRP	pyochelin	Pseudomonas aeruginosa PAO1
GCA_000756145.1	r2c2	NRPS	84296	134075	BGC0000412.1	0.38	NRP	pyochelin	Pseudomonas aeruginosa PAO1
GCA_000756165.1	r2c7	NRPS	1437207	1487756	BGC0000412.1	0.38	NRP	pyochelin	Pseudomonas aeruginosa PAO1
GCA_000756185.1	r2c15	NRPS	2863455	2913971	BGC0000412.1	0.38	NRP	pyochelin	Pseudomonas aeruginosa PAO1
GCA_000757015.2	r2c7	NRPS	962431	1012788	BGC0000412.1	0.38	NRP	pyochelin	Pseudomonas aeruginosa PAO1
GCA_000757035.2	r2c5	NRPS	712721	763146	BGC0000412.1	0.38	NRP	pyochelin	Pseudomonas aeruginosa PAO1
GCA_000764575.1	r2c13	NRPS	2589782	2640091	BGC0000412.1	0.38	NRP	pyochelin	Pseudomonas aeruginosa PAO1
GCA_000764595.1	r2c12	NRPS	2517534	2566238	BGC0000412.1	0.38	NRP	pyochelin	Pseudomonas aeruginosa PAO1
GCA_000765375.1	r2c5	NRPS	1081924	1131966	BGC0000412.1	0.38	NRP	pyochelin	Pseudomonas aeruginosa PAO1
GCA_000770395.1	r2c7	NRPS	997712	1047317	BGC0000412.1	0.38	NRP	pyochelin	Pseudomonas aeruginosa PAO1
GCA_000770455.1	r2c10	NRPS	1627551	1677226	BGC0000412.1	0.38	NRP	pyochelin	Pseudomonas aeruginosa PAO1
GCA_000770495.1	r2c16	NRPS	3083246	3132967	BGC0000412.1	0.42	NRP	pyochelin	Pseudomonas aeruginosa PAO1
GCA_000770515.1	r2c4	NRPS	592800	642935	BGC0000412.1	0.38	NRP	pyochelin	Pseudomonas aeruginosa PAO1
GCA_000770535.1	r2c2	NRPS	347769	397444	BGC0000412.1	0.38	NRP	pyochelin	Pseudomonas aeruginosa PAO1
GCA_000770565.1	r2c2	NRPS	350136	400557	BGC0000412.1	0.38	NRP	pyochelin	Pseudomonas aeruginosa PAO1
GCA_000953095.1	r2c6	NRPS	768608	818937	BGC0000412.1	0.38	NRP	pyochelin	Pseudomonas aeruginosa PAO1
GCA_000954175.1	r2c5	NRPS	683704	733729	BGC0000412.1	0.38	NRP	pyochelin	Pseudomonas aeruginosa PAO1
GCA_000959125.1	r2c9	NRPS	2113316	2163970	BGC0000412.1	0.38	NRP	pyochelin	Pseudomonas aeruginosa PAO1
GCA_000959145.1	r2c7	NRPS	842192	892466	BGC0000412.1	0.38	NRP	pyochelin	Pseudomonas aeruginosa PAO1
GCA_000959185.1	r2c11	NRPS	1876892	1926305	BGC0000412.1	0.46	NRP	pyochelin	Pseudomonas aeruginosa PAO1
GCA_000959205.1	r2c7	NRPS	973334	1022714	BGC0000412.1	0.38	NRP	pyochelin	Pseudomonas aeruginosa PAO1
GCA_000959225.1	r2c7	NRPS	969885	1019755	BGC0000412.1	0.38	NRP	pyochelin	Pseudomonas aeruginosa PAO1
GCA_000959265.1	r2c10	NRPS	1702059	1752309	BGC0000412.1	0.38	NRP	pyochelin	Pseudomonas aeruginosa PAO1
GCA_000959285.1	r2c13	NRPS	2572933	2623292	BGC0000412.1	0.38	NRP	pyochelin	Pseudomonas aeruginosa PAO1
GCA_000959305.1	r2c17	NRPS	3084151	3127457	BGC0000412.1	0.38	NRP	pyochelin	Pseudomonas aeruginosa PAO1
GCA_000959345.1	r2c6	NRPS	762978	813636	BGC0000412.1	0.38	NRP	pyochelin	Pseudomonas aeruginosa PAO1
GCA_000959605.1	r2c10	NRPS	1782312	1831011	BGC0000412.1	0.38	NRP	pyochelin	Pseudomonas aeruginosa PAO1
GCA_001277875.1	r2c6	NRPS	760881	810186	BGC0000412.1	0.42	NRP	pyochelin	Pseudomonas aeruginosa PAO1
GCA_001277895.1	r2c6	NRPS	760896	810207	BGC0000412.1	0.38	NRP	pyochelin	Pseudomonas aeruginosa PAO1
GCA_001277975.1	r2c1	NRPS	1777	52069	BGC0000412.1	0.38	NRP	pyochelin	Pseudomonas aeruginosa PAO1
GCA_001318245.1	r2c13	NRPS	2475902	2525090	BGC0000412.1	0.38	NRP	pyochelin	Pseudomonas aeruginosa PAO1
GCA_001411495.1	r2c5	NRPS	2354958	2404847	BGC0000412.1	0.46	NRP	pyochelin	Pseudomonas aeruginosa PAO1
GCA_001484665.1	r2c9	NRPS	2726291	2776129	BGC0000412.1	0.46	NRP	pyochelin	Pseudomonas aeruginosa PAO1
GCA_001606115.1	r2c4	NRPS	456959	506815	BGC0000412.1	0.46	NRP	pyochelin	Pseudomonas aeruginosa PAO1
GCA_001606135.1	r1c6	NRPS	1782314	1831009	BGC0000412.1	0.46	NRP	pyochelin	Pseudomonas aeruginosa PAO1
GCA_001695735.1	r2c11	NRPS	2154291	2204495	BGC0000412.1	0.38	NRP	pyochelin	Pseudomonas aeruginosa PAO1
GCA_001718295.1	r2c10	NRPS	2195901	2245901	BGC0000412.1	0.46	NRP	pyochelin	Pseudomonas aeruginosa PAO1
GCA_001718395.1	r2c7	NRPS	2802286	2852169	BGC0000412.1	0.46	NRP	pyochelin	Pseudomonas aeruginosa PAO1
GCA_001718515.1	r2c6	NRPS	2148663	2198513	BGC0000412.1	0.46	NRP	pyochelin	Pseudomonas aeruginosa PAO1
GCA_001718535.1	r2c8	NRPS	2329665	2379509	BGC0000412.1	0.46	NRP	pyochelin	Pseudomonas aeruginosa PAO1
GCA_001718575.1	r2c4	NRPS	2645512	2695380	BGC0000412.1	0.35	NRP	pyochelin	Pseudomonas aeruginosa PAO1
GCA_001718615.1	r2c12	NRPS	2231675	2281675	BGC0000412.1	0.46	NRP	pyochelin	Pseudomonas aeruginosa PAO1
GCA_001718635.1	r2c9	NRPS	2155496	2205508	BGC0000412.1	0.46	NRP	pyochelin	Pseudomonas aeruginosa PAO1
GCA_001718895.1	r2c8	NRPS	2329680	2379545	BGC0000412.1	0.46	NRP	pyochelin	Pseudomonas aeruginosa PAO1
GCA_001742165.1	r2c4	NRPS	1526199	1576061	BGC0000412.1	0.46	NRP	pyochelin	Pseudomonas aeruginosa PAO1
GCA_001885195.1	r2c9	NRPS	1446289	1496601	BGC0000412.1	0.38	NRP	pyochelin	Pseudomonas aeruginosa PAO1
GCA_001887555.1	r2c6	NRPS	810803	860900	BGC0000412.1	0.38	NRP	pyochelin	Pseudomonas aeruginosa PAO1
GCA_001887575.1	r2c6	NRPS	810803	860905	BGC0000412.1	0.38	NRP	pyochelin	Pseudomonas aeruginosa PAO1
GCA_001975065.1	r2c14	NRPS	2668666	2718061	BGC0000412.1	0.38	NRP	pyochelin	Pseudomonas aeruginosa PAO1
GCA_001975085.1	r2c14	NRPS	2647527	2697969	BGC0000412.1	0.46	NRP	pyochelin	Pseudomonas aeruginosa PAO1
GCA_001975105.1	r2c14	NRPS	2647468	2697910	BGC0000412.1	0.46	NRP	pyochelin	Pseudomonas aeruginosa PAO1
GCA_001975125.1	r2c14	NRPS	2721864	2771621	BGC0000412.1	0.38	NRP	pyochelin	Pseudomonas aeruginosa PAO1
GCA_001975145.1	r2c14	NRPS	2721803	2771560	BGC0000412.1	0.38	NRP	pyochelin	Pseudomonas aeruginosa PAO1
GCA_001980585.2	r2c16	NRPS	3031792	3082191	BGC0000412.1	0.38	NRP	pyochelin	Pseudomonas aeruginosa PAO1
GCA_001999785.1	r14	NRPS	7050763	7100613	BGC0000412.1	0.46	NRP	pyochelin	Pseudomonas aeruginosa PAO1
GCA_001999825.1	r1c5	NRPS	2978871	3028718	BGC0000412.1	0.46	NRP	pyochelin	Pseudomonas aeruginosa PAO1
GCA_001999885.1	r2c6	NRPS	2257020	2306876	BGC0000412.1	0.46	NRP	pyochelin	Pseudomonas aeruginosa PAO1
GCA_002007585.1	r2c6	NRPS	2160441	2210288	BGC0000412.1	0.46	NRP	pyochelin	Pseudomonas aeruginosa PAO1
GCA_002110945.1	r2c5	NRPS	945817	995971	BGC0000412.1	0.38	NRP	pyochelin	Pseudomonas aeruginosa PAO1
GCA_002110965.1	r2c7	NRPS	836932	887055	BGC0000412.1	0.38	NRP	pyochelin	Pseudomonas aeruginosa PAO1
GCA_002111005.1	r2c7	NRPS	945991	996193	BGC0000412.1	0.38	NRP	pyochelin	Pseudomonas aeruginosa PAO1
GCA_002111025.1	r2c3	NRPS	264053	314259	BGC0000412.1	0.38	NRP	pyochelin	Pseudomonas aeruginosa PAO1
GCA_002111045.1	r2c15	NRPS	3017511	3067772	BGC0000412.1	0.38	NRP	pyochelin	Pseudomonas aeruginosa PAO1
GCA_002111085.1	r2c14	NRPS	2530774	2581024	BGC0000412.1	0.38	NRP	pyochelin	Pseudomonas aeruginosa PAO1
GCA_002111105.1	r2c16	NRPS	2987938	3038232	BGC0000412.1	0.38	NRP	pyochelin	Pseudomonas aeruginosa PAO1
GCA_002111125.1	r2c1	NRPS	48	38710	BGC0000412.1	0.38	NRP	pyochelin	Pseudomonas aeruginosa PAO1
GCA_002111145.1	r2c8	NRPS	1230351	1280549	BGC0000412.1	0.38	NRP	pyochelin	Pseudomonas aeruginosa PAO1
GCA_002111165.1	r2c7	NRPS	807237	857390	BGC0000412.1	0.38	NRP	pyochelin	Pseudomonas aeruginosa PAO1
GCA_002111205.1	r2c2	NRPS	243976	293038	BGC0000412.1	0.38	NRP	pyochelin	Pseudomonas aeruginosa PAO1
GCA_002111225.1	r2c9	NRPS	1827918	1878227	BGC0000412.1	0.38	NRP	pyochelin	Pseudomonas aeruginosa PAO1
GCA_002111245.1	r1c4	NRPS	561706	611908	BGC0000412.1	0.38	NRP	pyochelin	Pseudomonas aeruginosa PAO1
GCA_002111265.1	r2c17	NRPS	3169268	3217333	BGC0000412.1	0.35	NRP	pyochelin	Pseudomonas aeruginosa PAO1
GCA_002111285.1	r2c8	NRPS	1449416	1498497	BGC0000412.1	0.38	NRP	pyochelin	Pseudomonas aeruginosa PAO1
GCA_002111305.1	r2c3	NRPS	610050	659128	BGC0000412.1	0.38	NRP	pyochelin	Pseudomonas aeruginosa PAO1
GCA_002111325.1	r2c7	NRPS	1074212	1123673	BGC0000412.1	0.38	NRP	pyochelin	Pseudomonas aeruginosa PAO1
GCA_002111345.1	r2c1	NRPS	3433	53075	BGC0000412.1	0.38	NRP	pyochelin	Pseudomonas aeruginosa PAO1
GCA_002111365.1	r2c9	NRPS	1656519	1705739	BGC0000412.1	0.38	NRP	pyochelin	Pseudomonas aeruginosa PAO1
GCA_002111385.1	r2c8	NRPS	1606657	1656987	BGC0000412.1	0.38	NRP	pyochelin	Pseudomonas aeruginosa PAO1
GCA_002209085.2	r2c5	NRPS	2052718	2102607	BGC0000412.1	0.46	NRP	pyochelin	Pseudomonas aeruginosa PAO1
GCA_002356275.1	r2c3	NRPS	697333	747183	BGC0000412.1	0.36	NRP	pyochelin	Pseudomonas aeruginosa PAO1
GCA_002407525.3	r2c1	NRPS	9474	59363	BGC0000412.1	0.46	NRP	pyochelin	Pseudomonas aeruginosa PAO1
GCA_002843645.1	r2c5	NRPS	606123	655956	BGC0000412.1	0.38	NRP	pyochelin	Pseudomonas aeruginosa PAO1
GCA_002860065.1	r2c10	NRPS	1699406	1749749	BGC0000412.1	0.38	NRP	pyochelin	Pseudomonas aeruginosa PAO1
GCA_003020025.1	r2c11	NRPS	2248656	2297314	BGC0000412.1	0.38	NRP	pyochelin	Pseudomonas aeruginosa PAO1
GCA_003020185.1	r2c4	NRPS	427031	475882	BGC0000412.1	0.46	NRP	pyochelin	Pseudomonas aeruginosa PAO1
GCA_003076415.1	r1c4	NRPS	1540539	1590395	BGC0000412.1	0.46	NRP	pyochelin	Pseudomonas aeruginosa PAO1
GCA_003445415.1	r2c15	NRPS	2582339	2632645	BGC0000412.1	0.38	NRP	pyochelin	Pseudomonas aeruginosa PAO1
GCA_003546465.1	r2c2	NRPS	187709	237598	BGC0000412.1	0.46	NRP	pyochelin	Pseudomonas aeruginosa PAO1
GCA_003547015.1	r2c6	NRPS	773970	819642	BGC0000412.1	0.35	NRP	pyochelin	Pseudomonas aeruginosa PAO1
GCA_003547035.1	r2c6	NRPS	768885	819206	BGC0000412.1	0.38	NRP	pyochelin	Pseudomonas aeruginosa PAO1
GCA_003547055.1	r2c6	NRPS	770080	818113	BGC0000412.1	0.35	NRP	pyochelin	Pseudomonas aeruginosa PAO1
GCA_003568605.1	r2c2	NRPS	556039	604752	BGC0000412.1	0.38	NRP	pyochelin	Pseudomonas aeruginosa PAO1
GCA_003606245.1	r2c7	NRPS	1000498	1046644	BGC0000412.1	0.35	NRP	pyochelin	Pseudomonas aeruginosa PAO1
GCA_003614815.1	r2c3	NRPS	379993	426489	BGC0000412.1	0.35	NRP	pyochelin	Pseudomonas aeruginosa PAO1
GCA_003614835.1	r2c7	NRPS	1331398	1379037	BGC0000412.1	0.35	NRP	pyochelin	Pseudomonas aeruginosa PAO1
GCA_003798245.1	r2c10	NRPS	1854479	1905007	BGC0000412.1	0.38	NRP	pyochelin	Pseudomonas aeruginosa PAO1
GCA_003798265.1	r2c7	NRPS	1270178	1320470	BGC0000412.1	0.38	NRP	pyochelin	Pseudomonas aeruginosa PAO1
GCA_003798365.1	r1c15	NRPS	2839721	2890090	BGC0000412.1	0.38	NRP	pyochelin	Pseudomonas aeruginosa PAO1
GCA_004323015.1	r2c6	NRPS	737695	784822	BGC0000412.1	0.35	NRP	pyochelin	Pseudomonas aeruginosa PAO1
GCA_004323035.1	r2c6	NRPS	746945	794957	BGC0000412.1	0.35	NRP	pyochelin	Pseudomonas aeruginosa PAO1
GCA_004348055.1	r2c6	NRPS	753351	800466	BGC0000412.1	0.35	NRP	pyochelin	Pseudomonas aeruginosa PAO1
GCA_004348075.1	r2c6	NRPS	745613	792742	BGC0000412.1	0.35	NRP	pyochelin	Pseudomonas aeruginosa PAO1
GCA_004367665.1	r2c6	NRPS	747795	798079	BGC0000412.1	0.38	NRP	pyochelin	Pseudomonas aeruginosa PAO1
GCA_004367685.1	r2c6	NRPS	747083	795093	BGC0000412.1	0.35	NRP	pyochelin	Pseudomonas aeruginosa PAO1
GCA_004367705.1	r2c6	NRPS	744096	791976	BGC0000412.1	0.35	NRP	pyochelin	Pseudomonas aeruginosa PAO1
GCA_004367725.1	r2c6	NRPS	747480	795460	BGC0000412.1	0.35	NRP	pyochelin	Pseudomonas aeruginosa PAO1
GCA_004526325.1	r2c6	NRPS	747709	794805	BGC0000412.1	0.35	NRP	pyochelin	Pseudomonas aeruginosa PAO1
GCA_004842085.1	r2c2	NRPS	181098	231421	BGC0000412.1	0.38	NRP	pyochelin	Pseudomonas aeruginosa PAO1
GCA_005862325.1	r1c11	NRPS	2079408	2124950	BGC0000412.1	0.3	NRP	pyochelin	Pseudomonas aeruginosa PAO1
GCA_006094315.1	r2c7	NRPS	2771337	2821226	BGC0000412.1	0.46	NRP	pyochelin	Pseudomonas aeruginosa PAO1
GCA_007724625.1	r2c10	NRPS	3006868	3056718	BGC0000412.1	0.33	NRP	pyochelin	Pseudomonas aeruginosa PAO1
GCA_008728255.1	r2c11	NRPS	1936337	1984320	BGC0000412.1	0.35	NRP	pyochelin	Pseudomonas aeruginosa PAO1
GCA_008728275.1	r2c5	NRPS	1064573	1107913	BGC0000412.1	0.35	NRP	pyochelin	Pseudomonas aeruginosa PAO1
GCA_008728295.1	r2c11	NRPS	1951584	1999567	BGC0000412.1	0.35	NRP	pyochelin	Pseudomonas aeruginosa PAO1
GCA_008728315.1	r2c16	NRPS	3075825	3124106	BGC0000412.1	0.35	NRP	pyochelin	Pseudomonas aeruginosa PAO1
GCA_008728335.1	r2c6	NRPS	904714	952721	BGC0000412.1	0.35	NRP	pyochelin	Pseudomonas aeruginosa PAO1
GCA_008728355.1	r2c8	NRPS	1583420	1631761	BGC0000412.1	0.35	NRP	pyochelin	Pseudomonas aeruginosa PAO1
GCA_008728375.1	r2c9	NRPS	1653993	1701994	BGC0000412.1	0.35	NRP	pyochelin	Pseudomonas aeruginosa PAO1
GCA_009191525.1	r2c4	NRPS	272910	322760	BGC0000412.1	0.35	NRP	pyochelin	Pseudomonas aeruginosa PAO1
GCA_009586235.1	r2c1	NRPS	100720	150588	BGC0000412.1	0.46	NRP	pyochelin	Pseudomonas aeruginosa PAO1
GCA_009755625.1	r2c8	NRPS	2441286	2491136	BGC0000412.1	0.35	NRP	pyochelin	Pseudomonas aeruginosa PAO1
GCA_011578485.1	r2c7	NRPS	1106415	1156499	BGC0000412.1	0.38	NRP	pyochelin	Pseudomonas aeruginosa PAO1
GCA_014211915.1	r2c5	NRPS	1544036	1593892	BGC0000412.1	0.46	NRP	pyochelin	Pseudomonas aeruginosa PAO1
GCA_014357995.1	r2c7	NRPS	2469121	2515485	BGC0000412.1	0.42	NRP	pyochelin	Pseudomonas aeruginosa PAO1
GCA_014854795.1	r2c3	NRPS	612973	662865	BGC0000412.1	0.46	NRP	pyochelin	Pseudomonas aeruginosa PAO1
GCA_016774495.1	r2c8	NRPS	1540826	1589568	BGC0000412.1	0.38	NRP	pyochelin	Pseudomonas aeruginosa PAO1
GCA_016864355.1	r2c10	NRPS	2406065	2456437	BGC0000412.1	0.38	NRP	pyochelin	Pseudomonas aeruginosa PAO1
GCA_017378155.1	r2c13	NRPS	2566730	2616923	BGC0000412.1	0.38	NRP	pyochelin	Pseudomonas aeruginosa PAO1
GCA_017378195.1	r2c10	NRPS	1690954	1741073	BGC0000412.1	0.35	NRP	pyochelin	Pseudomonas aeruginosa PAO1
GCA_017378235.1	r2c8	NRPS	1559554	1610121	BGC0000412.1	0.38	NRP	pyochelin	Pseudomonas aeruginosa PAO1
GCA_017378275.1	r2c4	NRPS	602646	652978	BGC0000412.1	0.38	NRP	pyochelin	Pseudomonas aeruginosa PAO1
GCA_017378315.3	r2c15	NRPS	2769469	2819757	BGC0000412.1	0.38	NRP	pyochelin	Pseudomonas aeruginosa PAO1
GCA_017378355.1	r2c13	NRPS	2518348	2568669	BGC0000412.1	0.38	NRP	pyochelin	Pseudomonas aeruginosa PAO1
GCA_017378435.1	r2c14	NRPS	2753087	2803462	BGC0000412.1	0.38	NRP	pyochelin	Pseudomonas aeruginosa PAO1
GCA_018223765.1	r2c2	NRPS	300254	350110	BGC0000412.1	0.46	NRP	pyochelin	Pseudomonas aeruginosa PAO1
GCA_018223785.1	r3c6	NRPS	2031572	2081422	BGC0000412.1	0.35	NRP	pyochelin	Pseudomonas aeruginosa PAO1
GCA_018223805.1	r3c6	NRPS	1993734	2043590	BGC0000412.1	0.46	NRP	pyochelin	Pseudomonas aeruginosa PAO1
GCA_018228345.1	r2c2	NRPS	267670	317258	BGC0000412.1	0.38	NRP	pyochelin	Pseudomonas aeruginosa PAO1
GCA_018228385.1	r2c11	NRPS	2019365	2069452	BGC0000412.1	0.38	NRP	pyochelin	Pseudomonas aeruginosa PAO1
GCA_018228525.1	r2c2	NRPS	194203	244294	BGC0000412.1	0.38	NRP	pyochelin	Pseudomonas aeruginosa PAO1
GCA_018228545.1	r2c3	NRPS	401962	451542	BGC0000412.1	0.38	NRP	pyochelin	Pseudomonas aeruginosa PAO1
GCA_018228565.1	r2c9	NRPS	1497011	1546591	BGC0000412.1	0.38	NRP	pyochelin	Pseudomonas aeruginosa PAO1
GCA_018228585.1	r2c4	NRPS	520676	570262	BGC0000412.1	0.38	NRP	pyochelin	Pseudomonas aeruginosa PAO1
GCA_018228605.1	r2c13	NRPS	2535092	2585371	BGC0000412.1	0.38	NRP	pyochelin	Pseudomonas aeruginosa PAO1
GCA_018228625.1	r2c7	NRPS	2342904	2392760	BGC0000412.1	0.46	NRP	pyochelin	Pseudomonas aeruginosa PAO1
GCA_018771365.1	r2c13	NRPS	2799539	2850013	BGC0000412.1	0.38	NRP	pyochelin	Pseudomonas aeruginosa PAO1
GCA_020843925.1	r2c10	NRPS	2425007	2474869	BGC0000412.1	0.46	NRP	pyochelin	Pseudomonas aeruginosa PAO1
GCA_021484945.1	r2c6	NRPS,NRPS-like	2832906	2882797	BGC0000412.1	0.85	NRP	pyochelin	Pseudomonas aeruginosa PAO1
GCA_021535065.1	r2c4	NRPS	917996	967845	BGC0000412.1	0.42	NRP	pyochelin	Pseudomonas aeruginosa PAO1
GCA_022533485.1	r2c10	NRPS	3040235	3090085	BGC0000412.1	0.35	NRP	pyochelin	Pseudomonas aeruginosa PAO1
GCA_023053515.1	r2c6	NRPS	2772347	2822227	BGC0000412.1	0.46	NRP	pyochelin	Pseudomonas aeruginosa PAO1
GCA_023374335.1	r2c8	NRPS	2384192	2434009	BGC0000412.1	0.46	NRP	pyochelin	Pseudomonas aeruginosa PAO1
GCA_023374475.1	r1c3	NRPS	774555	824447	BGC0000412.1	0.46	NRP	pyochelin	Pseudomonas aeruginosa PAO1
GCA_023374675.1	r3c3	NRPS	788491	838383	BGC0000412.1	0.46	NRP	pyochelin	Pseudomonas aeruginosa PAO1
GCA_023374715.1	r2c3	NRPS	777177	827069	BGC0000412.1	0.46	NRP	pyochelin	Pseudomonas aeruginosa PAO1
GCA_023374835.1	r2c3	NRPS	688587	738443	BGC0000412.1	0.46	NRP	pyochelin	Pseudomonas aeruginosa PAO1
GCA_023374855.1	r2c8	NRPS	2384874	2434730	BGC0000412.1	0.46	NRP	pyochelin	Pseudomonas aeruginosa PAO1
GCA_024381035.1	r2c4	NRPS	1687407	1737251	BGC0000412.1	0.46	NRP	pyochelin	Pseudomonas aeruginosa PAO1
GCA_024600575.1	r2c5	NRPS	2186118	2235989	BGC0000412.1	0.46	NRP	pyochelin	Pseudomonas aeruginosa PAO1
GCA_024661975.1	r2c5	NRPS	1089733	1139622	BGC0000412.1	0.46	NRP	pyochelin	Pseudomonas aeruginosa PAO1
GCA_024730645.1	r2c5	NRPS	1320051	1369916	BGC0000412.1	0.46	NRP	pyochelin	Pseudomonas aeruginosa PAO1
GCA_025560745.1	r3c3	NRPS	979395	1029254	BGC0000412.1	0.46	NRP	pyochelin	Pseudomonas aeruginosa PAO1
GCA_025643575.1	r2c5	NRPS	974859	1021223	BGC0000412.1	0.42	NRP	pyochelin	Pseudomonas aeruginosa PAO1
GCA_026315005.1	r2c8	NRPS	1515347	1565905	BGC0000412.1	0.38	NRP	pyochelin	Pseudomonas aeruginosa PAO1
GCA_026315025.1	r1c13	NRPS	2693842	2741325	BGC0000412.1	0.35	NRP	pyochelin	Pseudomonas aeruginosa PAO1
GCA_026315045.1	r1c13	NRPS	2691421	2741988	BGC0000412.1	0.38	NRP	pyochelin	Pseudomonas aeruginosa PAO1
GCA_028201395.1	r2c11	NRPS	1794867	1845103	BGC0000412.1	0.38	NRP	pyochelin	Pseudomonas aeruginosa PAO1
GCA_029590335.1	r2c5	NRPS	789455	839305	BGC0000412.1	0.35	NRP	pyochelin	Pseudomonas aeruginosa PAO1
GCA_029633805.1	r2c6	NRPS	1478269	1528119	BGC0000412.1	0.36	NRP	pyochelin	Pseudomonas aeruginosa PAO1
GCA_029633825.1	r2c3	NRPS	907408	957258	BGC0000412.1	0.35	NRP	pyochelin	Pseudomonas aeruginosa PAO1
GCA_902141795.1	r2c6	NRPS	768885	819206	BGC0000412.1	0.38	NRP	pyochelin	Pseudomonas aeruginosa PAO1
GCA_902141815.1	r2c6	NRPS	773970	819642	BGC0000412.1	0.35	NRP	pyochelin	Pseudomonas aeruginosa PAO1
GCA_902141835.1	r2c6	NRPS	770080	818113	BGC0000412.1	0.35	NRP	pyochelin	Pseudomonas aeruginosa PAO1
GCA_904865725.1	r2c2	NRPS	170965	220821	BGC0000412.1	0.46	NRP	pyochelin	Pseudomonas aeruginosa PAO1
GCA_000012785.1	r2c3	NRPS,T1PKS	257254	312906	BGC0000426.1	0.82	NRP	sevadicin	Paenibacillus larvae
GCA_000755825.1	r2c13	NRPS,T1PKS	2158640	2214364	BGC0000426.1	0.82	NRP	sevadicin	Paenibacillus larvae
GCA_000755905.1	r2c3	NRPS,T1PKS	151180	205499	BGC0000426.1	0.82	NRP	sevadicin	Paenibacillus larvae
GCA_000755925.1	r2c4	NRPS,T1PKS	820185	875881	BGC0000426.1	0.82	NRP	sevadicin	Paenibacillus larvae
GCA_000757015.2	r2c2	NRPS,T1PKS	81867	137602	BGC0000426.1	0.82	NRP	sevadicin	Paenibacillus larvae
GCA_000757035.2	r2c10	NRPS,T1PKS	1553729	1609432	BGC0000426.1	0.82	NRP	sevadicin	Paenibacillus larvae
GCA_000770515.1	r2c17	NRPS,T1PKS	3074193	3129864	BGC0000426.1	0.82	NRP	sevadicin	Paenibacillus larvae
GCA_000959145.1	r2c12	NRPS,T1PKS	1681373	1737099	BGC0000426.1	0.82	NRP	sevadicin	Paenibacillus larvae
GCA_001742165.1	r3c4	NRPS	941740	984166	BGC0000426.1	0.25	NRP	sevadicin	Paenibacillus larvae
GCA_002097715.1	r3c5	NRPS,T1PKS	560910	619697	BGC0000426.1	0.74	NRP	sevadicin	Paenibacillus larvae
GCA_003019945.1	r3c1	NRPS	45	29708	BGC0000426.1	0.38	NRP	sevadicin	Paenibacillus larvae
GCA_003798365.1	r1c10	NRPS,T1PKS	1995072	2050751	BGC0000426.1	0.82	NRP	sevadicin	Paenibacillus larvae
GCA_003966315.1	r2c2	NRPS-like,T1PKS	228403	273655	BGC0000426.1	0.64	NRP	sevadicin	Paenibacillus larvae
GCA_016899425.1	r3c2	T1PKS,NRPS-like	153700	199100	BGC0000426.1	0.64	NRP	sevadicin	Paenibacillus larvae
GCA_905400185.1	r3c7	T1PKS,NRPS-like	1266757	1314683	BGC0000426.1	0.64	NRP	sevadicin	Paenibacillus larvae
GCA_000011705.1	r2c9	NRPS	1760637	1816340	BGC0000427.1	0.39	NRP	shinorine	Trichormus variabilis ATCC29413
GCA_000015465.1	r1c4	NRPS,NRPS-like	2094124	2147962	BGC0000427.1	0.69	NRP	shinorine	Trichormus variabilis ATCC29413
GCA_000015605.1	r2c9	NRPS	1969567	2025270	BGC0000427.1	0.39	NRP	shinorine	Trichormus variabilis ATCC29413
GCA_000755785.1	r2c2	NRPS	175671	228097	BGC0000427.1	0.39	NRP	shinorine	Trichormus variabilis ATCC29413
GCA_000755865.1	r2c1	NRPS	806	53259	BGC0000427.1	0.39	NRP	shinorine	Trichormus variabilis ATCC29413
GCA_000755885.1	r2c5	NRPS	852072	907775	BGC0000427.1	0.39	NRP	shinorine	Trichormus variabilis ATCC29413
GCA_000756025.2	r1c3	NRPS-like,NRPS	2966137	3019117	BGC0000427.1	0.69	NRP	shinorine	Trichormus variabilis ATCC29413
GCA_000756025.2	r2c4	NRPS	606495	658939	BGC0000427.1	0.39	NRP	shinorine	Trichormus variabilis ATCC29413
GCA_000762285.1	r2c1	NRPS	7137	59652	BGC0000427.1	0.39	NRP	shinorine	Trichormus variabilis ATCC29413
GCA_000959165.1	r2c7	NRPS	1065848	1121551	BGC0000427.1	0.39	NRP	shinorine	Trichormus variabilis ATCC29413
GCA_000959405.1	r2c9	NRPS	2086569	2142272	BGC0000427.1	0.39	NRP	shinorine	Trichormus variabilis ATCC29413
GCA_000959465.1	r1c5	NRPS,NRPS-like	2777546	2831384	BGC0000427.1	0.69	NRP	shinorine	Trichormus variabilis ATCC29413
GCA_000959465.1	r2c5	NRPS	974543	1026999	BGC0000427.1	0.39	NRP	shinorine	Trichormus variabilis ATCC29413
GCA_000959625.1	r2c9	NRPS	1928596	1984299	BGC0000427.1	0.39	NRP	shinorine	Trichormus variabilis ATCC29413
GCA_001718775.1	r2c3	hserlactone	662629	683279	BGC0000427.1	0.16	NRP	shinorine	Trichormus variabilis ATCC29413
GCA_001729545.1	r2c3	NRPS	475467	527917	BGC0000427.1	0.39	NRP	shinorine	Trichormus variabilis ATCC29413
GCA_002097715.1	r3c1	T1PKS,NRPS	51374	111974	BGC0000427.1	0.69	NRP	shinorine	Trichormus variabilis ATCC29413
GCA_002345985.1	r2c2	NRPS	556547	609005	BGC0000427.1	0.39	NRP	shinorine	Trichormus variabilis ATCC29413
GCA_002346005.1	r2c9	NRPS	1496640	1552343	BGC0000427.1	0.39	NRP	shinorine	Trichormus variabilis ATCC29413
GCA_002346025.1	r2c10	NRPS	1511770	1567473	BGC0000427.1	0.39	NRP	shinorine	Trichormus variabilis ATCC29413
GCA_002346045.1	r2c4	NRPS	509412	561838	BGC0000427.1	0.39	NRP	shinorine	Trichormus variabilis ATCC29413
GCA_002346065.1	r2c9	NRPS	1495978	1551681	BGC0000427.1	0.39	NRP	shinorine	Trichormus variabilis ATCC29413
GCA_002346085.1	r2c9	NRPS	1496747	1552450	BGC0000427.1	0.39	NRP	shinorine	Trichormus variabilis ATCC29413
GCA_002346105.1	r2c9	NRPS	1575884	1631587	BGC0000427.1	0.39	NRP	shinorine	Trichormus variabilis ATCC29413
GCA_002346125.1	r2c10	NRPS	1631657	1687360	BGC0000427.1	0.39	NRP	shinorine	Trichormus variabilis ATCC29413
GCA_002346145.1	r2c10	NRPS	1537920	1593623	BGC0000427.1	0.39	NRP	shinorine	Trichormus variabilis ATCC29413
GCA_002346165.1	r2c10	NRPS	1511789	1567492	BGC0000427.1	0.39	NRP	shinorine	Trichormus variabilis ATCC29413
GCA_002346205.1	r2c4	NRPS	509447	561873	BGC0000427.1	0.39	NRP	shinorine	Trichormus variabilis ATCC29413
GCA_002860065.1	r2c18	NRPS	3104220	3130290	BGC0000427.1	0.35	NRP	shinorine	Trichormus variabilis ATCC29413
GCA_003233675.1	r3c2	NRPS-like,T1PKS,NRPS	78778	163367	BGC0000427.1	1.17	NRP	shinorine	Trichormus variabilis ATCC29413
GCA_003614835.1	r1c2	NRPS,NRPS-like	305923	357756	BGC0000427.1	0.69	NRP	shinorine	Trichormus variabilis ATCC29413
GCA_005853645.1	r1c3	NRPS-like,NRPS	2188879	2242037	BGC0000427.1	0.69	NRP	shinorine	Trichormus variabilis ATCC29413
GCA_005853645.1	r2c6	NRPS	759595	805639	BGC0000427.1	0.34	NRP	shinorine	Trichormus variabilis ATCC29413
GCA_005862325.1	r2c5	NRPS-like,NRPS	3004250	3049260	BGC0000427.1	0.76	NRP	shinorine	Trichormus variabilis ATCC29413
GCA_008728275.1	r1c5	NRPS,NRPS-like	2003197	2057053	BGC0000427.1	0.7	NRP	shinorine	Trichormus variabilis ATCC29413
GCA_019915365.1	r3c1	T1PKS,NRPS,terpene	40534	114271	BGC0000427.1	0.82	NRP	shinorine	Trichormus variabilis ATCC29413
GCA_939576165.1	r1	NRPS	461	36959	BGC0000427.1	0.39	NRP	shinorine	Trichormus variabilis ATCC29413
GCA_939576165.1	r14	NRPS-like,NRPS	4523814	4576815	BGC0000427.1	0.69	NRP	shinorine	Trichormus variabilis ATCC29413
GCA_000011705.1	r2c3	NRPS,T1PKS	1029802	1077489	BGC0000457.1	0.63	NRP	vicibactin	Rhizobium etli CFN 42
GCA_000011705.1	r2c4	NRPS	1146958	1189827	BGC0000457.1	0.34	NRP	vicibactin	Rhizobium etli CFN 42
GCA_000015465.1	r2c1	NRPS	90960	133651	BGC0000457.1	0.34	NRP	vicibactin	Rhizobium etli CFN 42
GCA_000015465.1	r2c8	NRPS	1681493	1725944	BGC0000457.1	0.29	NRP	vicibactin	Rhizobium etli CFN 42
GCA_000015605.1	r2c2	NRPS,T1PKS	265176	325410	BGC0000457.1	0.69	NRP	vicibactin	Rhizobium etli CFN 42
GCA_000511915.1	r1c5	NRPS-like,NRPS	3385220	3450888	BGC0000457.1	0.56	NRP	vicibactin	Rhizobium etli CFN 42
GCA_000755785.1	r2c8	T1PKS,NRPS	1769174	1816861	BGC0000457.1	0.63	NRP	vicibactin	Rhizobium etli CFN 42
GCA_000755785.1	r2c9	NRPS	1886062	1929277	BGC0000457.1	0.34	NRP	vicibactin	Rhizobium etli CFN 42
GCA_000755845.1	r2c2	NRPS,T1PKS	646724	694570	BGC0000457.1	0.63	NRP	vicibactin	Rhizobium etli CFN 42
GCA_000755845.1	r2c3	NRPS	763994	806416	BGC0000457.1	0.34	NRP	vicibactin	Rhizobium etli CFN 42
GCA_000755845.1	r2c6	NRPS	1205369	1249820	BGC0000457.1	0.3	NRP	vicibactin	Rhizobium etli CFN 42
GCA_000755865.1	r2c9	NRPS	1592848	1636063	BGC0000457.1	0.34	NRP	vicibactin	Rhizobium etli CFN 42
GCA_000755885.1	r2c3	NRPS	352702	394572	BGC0000457.1	0.34	NRP	vicibactin	Rhizobium etli CFN 42
GCA_000757015.2	r2c1	NRPS	6	23940	BGC0000457.1	0.33	NRP	vicibactin	Rhizobium etli CFN 42
GCA_000757015.2	r2c18	T1PKS,NRPS	3192163	3225565	BGC0000457.1	0.61	NRP	vicibactin	Rhizobium etli CFN 42
GCA_000762285.1	r2c8	NRPS,T1PKS	1497313	1557682	BGC0000457.1	0.69	NRP	vicibactin	Rhizobium etli CFN 42
GCA_000959165.1	r2c3	NRPS,T1PKS	481599	541828	BGC0000457.1	0.69	NRP	vicibactin	Rhizobium etli CFN 42
GCA_000959405.1	r2c3	NRPS,T1PKS	423920	482586	BGC0000457.1	0.69	NRP	vicibactin	Rhizobium etli CFN 42
GCA_000959465.1	r2c9	NRPS	1491926	1535141	BGC0000457.1	0.33	NRP	vicibactin	Rhizobium etli CFN 42
GCA_000959485.1	r2c5	NRPS	1015501	1055955	BGC0000457.1	0.3	NRP	vicibactin	Rhizobium etli CFN 42
GCA_000959485.1	r2c7	NRPS	1406606	1448473	BGC0000457.1	0.34	NRP	vicibactin	Rhizobium etli CFN 42
GCA_000959485.1	r2c8	NRPS,T1PKS	1592943	1642353	BGC0000457.1	0.63	NRP	vicibactin	Rhizobium etli CFN 42
GCA_000959625.1	r2c4	T1PKS,NRPS	961714	1009393	BGC0000457.1	0.63	NRP	vicibactin	Rhizobium etli CFN 42
GCA_001718355.1	r3c4	NRPS	772926	820563	BGC0000457.1	0.31	NRP	vicibactin	Rhizobium etli CFN 42
GCA_001729545.1	r2c6	T1PKS,NRPS	928842	978243	BGC0000457.1	0.63	NRP	vicibactin	Rhizobium etli CFN 42
GCA_001729545.1	r2c8	NRPS	1240233	1283448	BGC0000457.1	0.34	NRP	vicibactin	Rhizobium etli CFN 42
GCA_002111145.1	r2c13	NRPS	2184896	2241237	BGC0000457.1	0.35	NRP	vicibactin	Rhizobium etli CFN 42
GCA_002345985.1	r2c6	NRPS	1165683	1208898	BGC0000457.1	0.34	NRP	vicibactin	Rhizobium etli CFN 42
GCA_002346005.1	r2c5	NRPS	897806	939836	BGC0000457.1	0.34	NRP	vicibactin	Rhizobium etli CFN 42
GCA_002346025.1	r2c6	NRPS	912931	954940	BGC0000457.1	0.34	NRP	vicibactin	Rhizobium etli CFN 42
GCA_002346045.1	r2c9	NRPS	1133712	1176573	BGC0000457.1	0.34	NRP	vicibactin	Rhizobium etli CFN 42
GCA_002346045.1	r2c10	NRPS,T1PKS	1244347	1293748	BGC0000457.1	0.63	NRP	vicibactin	Rhizobium etli CFN 42
GCA_002346065.1	r2c5	NRPS	897073	939097	BGC0000457.1	0.34	NRP	vicibactin	Rhizobium etli CFN 42
GCA_002346085.1	r2c5	NRPS	897821	939854	BGC0000457.1	0.34	NRP	vicibactin	Rhizobium etli CFN 42
GCA_002346105.1	r2c5	NRPS	897785	939816	BGC0000457.1	0.34	NRP	vicibactin	Rhizobium etli CFN 42
GCA_002346125.1	r2c6	NRPS	1032916	1074933	BGC0000457.1	0.34	NRP	vicibactin	Rhizobium etli CFN 42
GCA_002346145.1	r2c6	NRPS	939051	981062	BGC0000457.1	0.34	NRP	vicibactin	Rhizobium etli CFN 42
GCA_002346165.1	r2c6	NRPS	912952	954961	BGC0000457.1	0.34	NRP	vicibactin	Rhizobium etli CFN 42
GCA_002346205.1	r2c8	NRPS	1034879	1077733	BGC0000457.1	0.34	NRP	vicibactin	Rhizobium etli CFN 42
GCA_002346205.1	r2c9	T1PKS,NRPS	1145507	1194908	BGC0000457.1	0.63	NRP	vicibactin	Rhizobium etli CFN 42
GCA_003812965.1	r3c1	NRPS	111339	155982	BGC0000457.1	0.31	NRP	vicibactin	Rhizobium etli CFN 42
GCA_004842085.1	r1c2	NRPS	1260576	1308299	BGC0000457.1	0.32	NRP	vicibactin	Rhizobium etli CFN 42
GCA_008728335.1	r2c1	NRPS	54	26006	BGC0000457.1	0.35	NRP	vicibactin	Rhizobium etli CFN 42
GCA_939576165.1	r7	NRPS	1501790	1544263	BGC0000457.1	0.34	NRP	vicibactin	Rhizobium etli CFN 42
GCA_001522105.2	r2c12	NRPS,T1PKS	2813704	2866938	BGC0000467.1	0.75	NRP	yersiniabactin	Yersinia enterocolitica
GCA_001522135.2	r2c11	NRPS,T1PKS	2687367	2741922	BGC0000467.1	0.75	NRP	yersiniabactin	Yersinia enterocolitica
GCA_001522635.2	r2c14	NRPS,T1PKS	2611688	2667490	BGC0000467.1	0.75	NRP	yersiniabactin	Yersinia enterocolitica
GCA_001523745.2	r2c1	T1PKS,NRPS	247331	303697	BGC0000467.1	0.76	NRP	yersiniabactin	Yersinia enterocolitica
GCA_001524445.2	r2c10	NRPS,T1PKS	1842898	1900238	BGC0000467.1	0.75	NRP	yersiniabactin	Yersinia enterocolitica
GCA_001524625.2	r2c3	T1PKS,NRPS	266357	321927	BGC0000467.1	0.75	NRP	yersiniabactin	Yersinia enterocolitica
GCA_001532025.2	r2c12	NRPS,T1PKS	2509247	2566704	BGC0000467.1	0.75	NRP	yersiniabactin	Yersinia enterocolitica
GCA_016027435.1	r2c8	T1PKS,NRPS	1635801	1691747	BGC0000467.1	0.75	NRP	yersiniabactin	Yersinia enterocolitica
GCA_001524645.2	r4c1	RRE-containing,RiPP-like	65121	87358	BGC0000475.1	0.33	RiPP	patellamide	Prochloron didemni
GCA_001718955.1	r2c5	RRE-containing,RiPP-like	2779842	2802079	BGC0000475.1	0.33	RiPP	patellamide	Prochloron didemni
GCA_003711145.1	r2c6	RRE-containing,RiPP-like	3385910	3408147	BGC0000475.1	0.33	RiPP	patellamide	Prochloron didemni
GCA_021899435.1	r2c7	RRE-containing,RiPP-like	3690749	3712986	BGC0000475.1	0.33	RiPP	patellamide	Prochloron didemni
GCA_000009485.1	r2c1	RRE-containing,RiPP-like	24705	45178	BGC0000477.1	0.4	RiPP	patellin	uncultured Prochloron sp. 06037A
GCA_000011705.1	r1c1	RRE-containing,RiPP-like	17714	37777	BGC0000477.1	0.39	RiPP	patellin	uncultured Prochloron sp. 06037A
GCA_000015465.1	r1c5	RRE-containing,RiPP-like	2843001	2865292	BGC0000477.1	0.39	RiPP	patellin	uncultured Prochloron sp. 06037A
GCA_000015605.1	r1c3	RRE-containing,RiPP-like	2228435	2250726	BGC0000477.1	0.39	RiPP	patellin	uncultured Prochloron sp. 06037A
GCA_000015905.1	r1c1	RRE-containing,RiPP-like	584062	604152	BGC0000477.1	0.39	RiPP	patellin	uncultured Prochloron sp. 06037A
GCA_000019505.1	r2c4	RRE-containing,RiPP-like	1472269	1493390	BGC0000477.1	0.41	RiPP	patellin	uncultured Prochloron sp. 06037A
GCA_000019925.1	r2c1	RRE-containing,RiPP-like	22520	44757	BGC0000477.1	0.37	RiPP	patellin	uncultured Prochloron sp. 06037A
GCA_000203955.1	r2c8	RRE-containing,RiPP-like	2834708	2856945	BGC0000477.1	0.41	RiPP	patellin	uncultured Prochloron sp. 06037A
GCA_000236215.4	r2c1	RRE-containing,RiPP-like	24719	45193	BGC0000477.1	0.41	RiPP	patellin	uncultured Prochloron sp. 06037A
GCA_000294635.1	r1c1	RRE-containing,RiPP-like	583132	603208	BGC0000477.1	0.39	RiPP	patellin	uncultured Prochloron sp. 06037A
GCA_000385525.1	r1c4	RRE-containing,RiPP-like	3517039	3539315	BGC0000477.1	0.39	RiPP	patellin	uncultured Prochloron sp. 06037A
GCA_000439695.1	r1c3	RRE-containing,RiPP-like	1685631	1707931	BGC0000477.1	0.39	RiPP	patellin	uncultured Prochloron sp. 06037A
GCA_000511895.1	r1c7	RRE-containing,RiPP-like	2656120	2678420	BGC0000477.1	0.39	RiPP	patellin	uncultured Prochloron sp. 06037A
GCA_000511915.1	r1c1	RRE-containing,RiPP-like	1007280	1027940	BGC0000477.1	0.39	RiPP	patellin	uncultured Prochloron sp. 06037A
GCA_000520895.1	r1c7	RRE-containing,RiPP-like	3263303	3285603	BGC0000477.1	0.39	RiPP	patellin	uncultured Prochloron sp. 06037A
GCA_000521645.1	r1c7	RRE-containing,RiPP-like	3410350	3430892	BGC0000477.1	0.43	RiPP	patellin	uncultured Prochloron sp. 06037A
GCA_000567925.1	r1c1	RRE-containing,RiPP-like	592968	615238	BGC0000477.1	0.39	RiPP	patellin	uncultured Prochloron sp. 06037A
GCA_000567945.1	r1c5	RRE-containing,RiPP-like	2221401	2243671	BGC0000477.1	0.39	RiPP	patellin	uncultured Prochloron sp. 06037A
GCA_000583835.1	r1c6	RRE-containing,RiPP-like	3806494	3828794	BGC0000477.1	0.39	RiPP	patellin	uncultured Prochloron sp. 06037A
GCA_000701165.2	r2c3	RRE-containing,RiPP-like	1482817	1505054	BGC0000477.1	0.37	RiPP	patellin	uncultured Prochloron sp. 06037A
GCA_000705535.2	r2c1	RRE-containing,RiPP-like	990848	1011456	BGC0000477.1	0.37	RiPP	patellin	uncultured Prochloron sp. 06037A
GCA_000706745.1	r1c1	RRE-containing,RiPP-like	64168	83322	BGC0000477.1	0.39	RiPP	patellin	uncultured Prochloron sp. 06037A
GCA_000755765.1	r1c4	RRE-containing,RiPP-like	2446124	2466771	BGC0000477.1	0.39	RiPP	patellin	uncultured Prochloron sp. 06037A
GCA_000755785.1	r1c5	RRE-containing,RiPP-like	3319446	3341737	BGC0000477.1	0.39	RiPP	patellin	uncultured Prochloron sp. 06037A
GCA_000755805.1	r2c4	RRE-containing,RiPP-like	1739965	1760438	BGC0000477.1	0.41	RiPP	patellin	uncultured Prochloron sp. 06037A
GCA_000755825.1	r1c8	RRE-containing,RiPP-like	4000067	4022367	BGC0000477.1	0.39	RiPP	patellin	uncultured Prochloron sp. 06037A
GCA_000755845.1	r1c1	RRE-containing,RiPP-like	548941	568075	BGC0000477.1	0.39	RiPP	patellin	uncultured Prochloron sp. 06037A
GCA_000755865.1	r1c3	RRE-containing,RiPP-like	456240	476303	BGC0000477.1	0.39	RiPP	patellin	uncultured Prochloron sp. 06037A
GCA_000755885.1	r1c3	RRE-containing,RiPP-like	430916	450978	BGC0000477.1	0.39	RiPP	patellin	uncultured Prochloron sp. 06037A
GCA_000755905.1	r1c1	RRE-containing,RiPP-like	365926	386002	BGC0000477.1	0.39	RiPP	patellin	uncultured Prochloron sp. 06037A
GCA_000755925.1	r1c1	RRE-containing,RiPP-like	589357	609432	BGC0000477.1	0.39	RiPP	patellin	uncultured Prochloron sp. 06037A
GCA_000755945.1	r1c1	RRE-containing,RiPP-like	677932	698017	BGC0000477.1	0.39	RiPP	patellin	uncultured Prochloron sp. 06037A
GCA_000755965.1	r1c2	RRE-containing,RiPP-like	1355492	1377792	BGC0000477.1	0.39	RiPP	patellin	uncultured Prochloron sp. 06037A
GCA_000756025.2	r1c1	RRE-containing,RiPP-like	1104378	1124450	BGC0000477.1	0.39	RiPP	patellin	uncultured Prochloron sp. 06037A
GCA_000756065.1	r1c1	RRE-containing,RiPP-like	70268	90890	BGC0000477.1	0.39	RiPP	patellin	uncultured Prochloron sp. 06037A
GCA_000756125.1	r1c1	RRE-containing,RiPP-like	1123989	1144065	BGC0000477.1	0.39	RiPP	patellin	uncultured Prochloron sp. 06037A
GCA_000756145.1	r1c6	RRE-containing,RiPP-like	3305029	3327329	BGC0000477.1	0.39	RiPP	patellin	uncultured Prochloron sp. 06037A
GCA_000756165.1	r1c4	RRE-containing,RiPP-like	1712832	1735132	BGC0000477.1	0.39	RiPP	patellin	uncultured Prochloron sp. 06037A
GCA_000756185.1	r1c7	RRE-containing,RiPP-like	3921492	3943792	BGC0000477.1	0.39	RiPP	patellin	uncultured Prochloron sp. 06037A
GCA_000757015.2	r1c7	RRE-containing,RiPP-like	3944595	3966895	BGC0000477.1	0.39	RiPP	patellin	uncultured Prochloron sp. 06037A
GCA_000757035.2	r1c2	RRE-containing,RiPP-like	1473981	1494057	BGC0000477.1	0.39	RiPP	patellin	uncultured Prochloron sp. 06037A
GCA_000762285.1	r1c1	RRE-containing,RiPP-like	860520	880583	BGC0000477.1	0.39	RiPP	patellin	uncultured Prochloron sp. 06037A
GCA_000764575.1	r1c6	RRE-containing,RiPP-like	1868315	1890615	BGC0000477.1	0.39	RiPP	patellin	uncultured Prochloron sp. 06037A
GCA_000764595.1	r1c6	RRE-containing,RiPP-like	3799786	3822056	BGC0000477.1	0.39	RiPP	patellin	uncultured Prochloron sp. 06037A
GCA_000765375.1	r1c2	RRE-containing,RiPP-like	1679386	1698540	BGC0000477.1	0.39	RiPP	patellin	uncultured Prochloron sp. 06037A
GCA_000770395.1	r1c2	RRE-containing,RiPP-like	1578780	1599426	BGC0000477.1	0.39	RiPP	patellin	uncultured Prochloron sp. 06037A
GCA_000770455.1	r1c1	RRE-containing,RiPP-like	172959	193698	BGC0000477.1	0.39	RiPP	patellin	uncultured Prochloron sp. 06037A
GCA_000770495.1	r1c1	RRE-containing,RiPP-like	440286	460920	BGC0000477.1	0.39	RiPP	patellin	uncultured Prochloron sp. 06037A
GCA_000770515.1	r1c2	RRE-containing,RiPP-like	1268123	1290423	BGC0000477.1	0.39	RiPP	patellin	uncultured Prochloron sp. 06037A
GCA_000770535.1	r1c1	RRE-containing,RiPP-like	116645	137384	BGC0000477.1	0.39	RiPP	patellin	uncultured Prochloron sp. 06037A
GCA_000770565.1	r1c6	RRE-containing,RiPP-like	2463606	2485906	BGC0000477.1	0.39	RiPP	patellin	uncultured Prochloron sp. 06037A
GCA_000953095.1	r1c1	RRE-containing,RiPP-like	638620	658692	BGC0000477.1	0.39	RiPP	patellin	uncultured Prochloron sp. 06037A
GCA_000954175.1	r1c1	RRE-containing,RiPP-like	632680	652755	BGC0000477.1	0.39	RiPP	patellin	uncultured Prochloron sp. 06037A
GCA_000959145.1	r1c8	RRE-containing,RiPP-like	2840734	2863034	BGC0000477.1	0.39	RiPP	patellin	uncultured Prochloron sp. 06037A
GCA_000959165.1	r1c1	RRE-containing,RiPP-like	410374	430437	BGC0000477.1	0.39	RiPP	patellin	uncultured Prochloron sp. 06037A
GCA_000959185.1	r1c1	RRE-containing,RiPP-like	701174	721249	BGC0000477.1	0.39	RiPP	patellin	uncultured Prochloron sp. 06037A
GCA_000959205.1	r1c4	RRE-containing,RiPP-like	1811388	1833688	BGC0000477.1	0.39	RiPP	patellin	uncultured Prochloron sp. 06037A
GCA_000959225.1	r1c8	RRE-containing,RiPP-like	3308829	3331129	BGC0000477.1	0.39	RiPP	patellin	uncultured Prochloron sp. 06037A
GCA_000959265.1	r1c6	RRE-containing,RiPP-like	2695795	2716442	BGC0000477.1	0.39	RiPP	patellin	uncultured Prochloron sp. 06037A
GCA_000959285.1	r1c1	RRE-containing,RiPP-like	1020790	1040866	BGC0000477.1	0.39	RiPP	patellin	uncultured Prochloron sp. 06037A
GCA_000959305.1	r1c7	RRE-containing,RiPP-like	3077090	3099399	BGC0000477.1	0.39	RiPP	patellin	uncultured Prochloron sp. 06037A
GCA_000959325.1	r1c5	RRE-containing,RiPP-like	3709497	3731773	BGC0000477.1	0.39	RiPP	patellin	uncultured Prochloron sp. 06037A
GCA_000959345.1	r1c1	RRE-containing,RiPP-like	612405	633026	BGC0000477.1	0.39	RiPP	patellin	uncultured Prochloron sp. 06037A
GCA_000959405.1	r1c1	RRE-containing,RiPP-like	1126446	1146509	BGC0000477.1	0.39	RiPP	patellin	uncultured Prochloron sp. 06037A
GCA_000959465.1	r1c2	RRE-containing,RiPP-like	1183912	1203975	BGC0000477.1	0.39	RiPP	patellin	uncultured Prochloron sp. 06037A
GCA_000959485.1	r1c1	RRE-containing,RiPP-like	784786	803920	BGC0000477.1	0.39	RiPP	patellin	uncultured Prochloron sp. 06037A
GCA_000959545.1	r2c8	RRE-containing,RiPP-like	1986290	2008527	BGC0000477.1	0.37	RiPP	patellin	uncultured Prochloron sp. 06037A
GCA_000959605.1	r1c2	RRE-containing,RiPP-like	1410650	1432920	BGC0000477.1	0.37	RiPP	patellin	uncultured Prochloron sp. 06037A
GCA_000959625.1	r1c1	RRE-containing,RiPP-like	561961	582033	BGC0000477.1	0.39	RiPP	patellin	uncultured Prochloron sp. 06037A
GCA_001028665.1	r2c1	RRE-containing,RiPP-like	1093126	1115363	BGC0000477.1	0.37	RiPP	patellin	uncultured Prochloron sp. 06037A
GCA_001277875.1	r1c1	RRE-containing,RiPP-like	646009	666111	BGC0000477.1	0.39	RiPP	patellin	uncultured Prochloron sp. 06037A
GCA_001277895.1	r1c1	RRE-containing,RiPP-like	646207	666309	BGC0000477.1	0.39	RiPP	patellin	uncultured Prochloron sp. 06037A
GCA_001277975.1	r1c6	RRE-containing,RiPP-like	3778758	3801058	BGC0000477.1	0.39	RiPP	patellin	uncultured Prochloron sp. 06037A
GCA_001318245.1	r1c6	RRE-containing,RiPP-like	3461217	3483508	BGC0000477.1	0.39	RiPP	patellin	uncultured Prochloron sp. 06037A
GCA_001484665.1	r2c2	RRE-containing,RiPP-like	402628	423101	BGC0000477.1	0.41	RiPP	patellin	uncultured Prochloron sp. 06037A
GCA_001513745.1	r1c5	RRE-containing,RiPP-like	3583542	3605818	BGC0000477.1	0.39	RiPP	patellin	uncultured Prochloron sp. 06037A
GCA_001522105.2	r1c8	RRE-containing,RiPP-like	3633448	3655706	BGC0000477.1	0.37	RiPP	patellin	uncultured Prochloron sp. 06037A
GCA_001522135.2	r1c8	RRE-containing,RiPP-like	3576386	3598644	BGC0000477.1	0.37	RiPP	patellin	uncultured Prochloron sp. 06037A
GCA_001523745.2	r1c6	RRE-containing,RiPP-like	3320017	3342269	BGC0000477.1	0.37	RiPP	patellin	uncultured Prochloron sp. 06037A
GCA_001524445.2	r1c7	RRE-containing,RiPP-like	3381806	3404118	BGC0000477.1	0.39	RiPP	patellin	uncultured Prochloron sp. 06037A
GCA_001524625.2	r1c7	RRE-containing,RiPP-like	3506659	3528983	BGC0000477.1	0.39	RiPP	patellin	uncultured Prochloron sp. 06037A
GCA_001532025.2	r1c7	RRE-containing,RiPP-like	3508627	3530927	BGC0000477.1	0.39	RiPP	patellin	uncultured Prochloron sp. 06037A
GCA_001606115.1	r2c7	RRE-containing,RiPP-like	1237441	1259681	BGC0000477.1	0.41	RiPP	patellin	uncultured Prochloron sp. 06037A
GCA_001606135.1	r1c2	RRE-containing,RiPP-like	953860	974333	BGC0000477.1	0.41	RiPP	patellin	uncultured Prochloron sp. 06037A
GCA_001695735.1	r1c8	RRE-containing,RiPP-like	2969297	2991597	BGC0000477.1	0.39	RiPP	patellin	uncultured Prochloron sp. 06037A
GCA_001718295.1	r1c5	RRE-containing,RiPP-like	3254254	3276524	BGC0000477.1	0.37	RiPP	patellin	uncultured Prochloron sp. 06037A
GCA_001718515.1	r2c1	RRE-containing,RiPP-like	19286	39756	BGC0000477.1	0.41	RiPP	patellin	uncultured Prochloron sp. 06037A
GCA_001718535.1	r2c1	RRE-containing,RiPP-like	1024026	1044635	BGC0000477.1	0.37	RiPP	patellin	uncultured Prochloron sp. 06037A
GCA_001718635.1	r1c1	RRE-containing,RiPP-like	844423	863635	BGC0000477.1	0.37	RiPP	patellin	uncultured Prochloron sp. 06037A
GCA_001718855.1	r2c9	RRE-containing,RiPP-like	3185752	3207989	BGC0000477.1	0.37	RiPP	patellin	uncultured Prochloron sp. 06037A
GCA_001718895.1	r2c1	RRE-containing,RiPP-like	20362	40837	BGC0000477.1	0.41	RiPP	patellin	uncultured Prochloron sp. 06037A
GCA_001729545.1	r1c1	RRE-containing,RiPP-like	17303	37366	BGC0000477.1	0.39	RiPP	patellin	uncultured Prochloron sp. 06037A
GCA_001885195.1	r1c6	RRE-containing,RiPP-like	3487243	3509543	BGC0000477.1	0.39	RiPP	patellin	uncultured Prochloron sp. 06037A
GCA_001887555.1	r1c7	RRE-containing,RiPP-like	3509343	3531643	BGC0000477.1	0.39	RiPP	patellin	uncultured Prochloron sp. 06037A
GCA_001887575.1	r1c7	RRE-containing,RiPP-like	3509275	3531575	BGC0000477.1	0.39	RiPP	patellin	uncultured Prochloron sp. 06037A
GCA_001975065.1	r1c1	RRE-containing,RiPP-like	973466	993568	BGC0000477.1	0.39	RiPP	patellin	uncultured Prochloron sp. 06037A
GCA_001975085.1	r1c1	RRE-containing,RiPP-like	1024435	1044498	BGC0000477.1	0.39	RiPP	patellin	uncultured Prochloron sp. 06037A
GCA_001975105.1	r1c1	RRE-containing,RiPP-like	1024402	1044465	BGC0000477.1	0.39	RiPP	patellin	uncultured Prochloron sp. 06037A
GCA_001975125.1	r1c1	RRE-containing,RiPP-like	989878	1010525	BGC0000477.1	0.39	RiPP	patellin	uncultured Prochloron sp. 06037A
GCA_001975145.1	r1c1	RRE-containing,RiPP-like	989873	1010520	BGC0000477.1	0.39	RiPP	patellin	uncultured Prochloron sp. 06037A
GCA_001980585.2	r1c6	RRE-containing,RiPP-like	2833508	2855808	BGC0000477.1	0.39	RiPP	patellin	uncultured Prochloron sp. 06037A
GCA_001999785.1	r4	RRE-containing,RiPP-like	1721601	1740485	BGC0000477.1	0.41	RiPP	patellin	uncultured Prochloron sp. 06037A
GCA_001999825.1	r1c10	RRE-containing,RiPP-like	5223824	5246061	BGC0000477.1	0.41	RiPP	patellin	uncultured Prochloron sp. 06037A
GCA_001999885.1	r2c1	RRE-containing,RiPP-like	22192	42666	BGC0000477.1	0.41	RiPP	patellin	uncultured Prochloron sp. 06037A
GCA_002007585.1	r2c1	RRE-containing,RiPP-like	1442	21904	BGC0000477.1	0.41	RiPP	patellin	uncultured Prochloron sp. 06037A
GCA_002097715.1	r2c12	RRE-containing,RiPP-like	3107523	3129760	BGC0000477.1	0.37	RiPP	patellin	uncultured Prochloron sp. 06037A
GCA_002110945.1	r1c6	RRE-containing,RiPP-like	3364270	3386570	BGC0000477.1	0.39	RiPP	patellin	uncultured Prochloron sp. 06037A
GCA_002110965.1	r1c5	RRE-containing,RiPP-like	2220579	2242879	BGC0000477.1	0.39	RiPP	patellin	uncultured Prochloron sp. 06037A
GCA_002111005.1	r1c6	RRE-containing,RiPP-like	3733900	3756200	BGC0000477.1	0.39	RiPP	patellin	uncultured Prochloron sp. 06037A
GCA_002111025.1	r1c6	RRE-containing,RiPP-like	2803490	2825790	BGC0000477.1	0.39	RiPP	patellin	uncultured Prochloron sp. 06037A
GCA_002111045.1	r1c6	RRE-containing,RiPP-like	2716067	2738367	BGC0000477.1	0.39	RiPP	patellin	uncultured Prochloron sp. 06037A
GCA_002111085.1	r1c1	RRE-containing,RiPP-like	913190	933837	BGC0000477.1	0.39	RiPP	patellin	uncultured Prochloron sp. 06037A
GCA_002111105.1	r1c1	RRE-containing,RiPP-like	1086022	1106124	BGC0000477.1	0.39	RiPP	patellin	uncultured Prochloron sp. 06037A
GCA_002111125.1	r1c1	RRE-containing,RiPP-like	731800	752431	BGC0000477.1	0.39	RiPP	patellin	uncultured Prochloron sp. 06037A
GCA_002111145.1	r1c1	RRE-containing,RiPP-like	1220921	1241023	BGC0000477.1	0.39	RiPP	patellin	uncultured Prochloron sp. 06037A
GCA_002111165.1	r1c6	RRE-containing,RiPP-like	2945470	2967770	BGC0000477.1	0.39	RiPP	patellin	uncultured Prochloron sp. 06037A
GCA_002111205.1	r1c5	RRE-containing,RiPP-like	2152455	2174755	BGC0000477.1	0.39	RiPP	patellin	uncultured Prochloron sp. 06037A
GCA_002111245.1	r2c1	RRE-containing,RiPP-like	279364	300011	BGC0000477.1	0.39	RiPP	patellin	uncultured Prochloron sp. 06037A
GCA_002111265.1	r1c2	RRE-containing,RiPP-like	1977583	1998243	BGC0000477.1	0.39	RiPP	patellin	uncultured Prochloron sp. 06037A
GCA_002111285.1	r1c8	RRE-containing,RiPP-like	2839620	2861920	BGC0000477.1	0.39	RiPP	patellin	uncultured Prochloron sp. 06037A
GCA_002111305.1	r1c2	RRE-containing,RiPP-like	1669383	1690030	BGC0000477.1	0.39	RiPP	patellin	uncultured Prochloron sp. 06037A
GCA_002111325.1	r1c6	RRE-containing,RiPP-like	3225965	3248265	BGC0000477.1	0.39	RiPP	patellin	uncultured Prochloron sp. 06037A
GCA_002111345.1	r1c1	RRE-containing,RiPP-like	696653	716755	BGC0000477.1	0.39	RiPP	patellin	uncultured Prochloron sp. 06037A
GCA_002111365.1	r1c2	RRE-containing,RiPP-like	1865205	1885865	BGC0000477.1	0.39	RiPP	patellin	uncultured Prochloron sp. 06037A
GCA_002111385.1	r1c1	RRE-containing,RiPP-like	578459	598574	BGC0000477.1	0.39	RiPP	patellin	uncultured Prochloron sp. 06037A
GCA_002345985.1	r1c1	RRE-containing,RiPP-like	17639	37702	BGC0000477.1	0.39	RiPP	patellin	uncultured Prochloron sp. 06037A
GCA_002346005.1	r1c1	RRE-containing,RiPP-like	17639	37702	BGC0000477.1	0.39	RiPP	patellin	uncultured Prochloron sp. 06037A
GCA_002346025.1	r1c1	RRE-containing,RiPP-like	17639	37702	BGC0000477.1	0.39	RiPP	patellin	uncultured Prochloron sp. 06037A
GCA_002346045.1	r1c1	RRE-containing,RiPP-like	17645	37708	BGC0000477.1	0.39	RiPP	patellin	uncultured Prochloron sp. 06037A
GCA_002346065.1	r1c1	RRE-containing,RiPP-like	17639	37702	BGC0000477.1	0.39	RiPP	patellin	uncultured Prochloron sp. 06037A
GCA_002346085.1	r1c1	RRE-containing,RiPP-like	17639	37702	BGC0000477.1	0.39	RiPP	patellin	uncultured Prochloron sp. 06037A
GCA_002346105.1	r1c1	RRE-containing,RiPP-like	17639	37702	BGC0000477.1	0.39	RiPP	patellin	uncultured Prochloron sp. 06037A
GCA_002346125.1	r1c1	RRE-containing,RiPP-like	17639	37702	BGC0000477.1	0.39	RiPP	patellin	uncultured Prochloron sp. 06037A
GCA_002346145.1	r1c1	RRE-containing,RiPP-like	17639	37702	BGC0000477.1	0.39	RiPP	patellin	uncultured Prochloron sp. 06037A
GCA_002346165.1	r1c1	RRE-containing,RiPP-like	17639	37702	BGC0000477.1	0.39	RiPP	patellin	uncultured Prochloron sp. 06037A
GCA_002346205.1	r1c1	RRE-containing,RiPP-like	17645	37708	BGC0000477.1	0.39	RiPP	patellin	uncultured Prochloron sp. 06037A
GCA_002356275.1	r2c9	thiopeptide,RiPP-like	3115302	3150350	BGC0000477.1	0.37	RiPP	patellin	uncultured Prochloron sp. 06037A
GCA_002386205.1	r1c1	RRE-containing,RiPP-like	841990	863313	BGC0000477.1	0.39	RiPP	patellin	uncultured Prochloron sp. 06037A
GCA_002843645.1	r1c7	RRE-containing,RiPP-like	3487162	3509462	BGC0000477.1	0.39	RiPP	patellin	uncultured Prochloron sp. 06037A
GCA_002860065.1	r1c5	RRE-containing,RiPP-like	2374813	2397113	BGC0000477.1	0.39	RiPP	patellin	uncultured Prochloron sp. 06037A
GCA_003020025.1	r1c2	RRE-containing,RiPP-like	1317168	1336322	BGC0000477.1	0.39	RiPP	patellin	uncultured Prochloron sp. 06037A
GCA_003076415.1	r1c7	RRE-containing,RiPP-like	2272866	2295103	BGC0000477.1	0.41	RiPP	patellin	uncultured Prochloron sp. 06037A
GCA_003233675.1	r2c6	RRE-containing,RiPP-like	1829884	1852121	BGC0000477.1	0.37	RiPP	patellin	uncultured Prochloron sp. 06037A
GCA_003445415.1	r1c1	RRE-containing,RiPP-like	1249083	1269832	BGC0000477.1	0.39	RiPP	patellin	uncultured Prochloron sp. 06037A
GCA_003547015.1	r1c1	RRE-containing,RiPP-like	622784	642795	BGC0000477.1	0.39	RiPP	patellin	uncultured Prochloron sp. 06037A
GCA_003547035.1	r1c1	RRE-containing,RiPP-like	593292	613353	BGC0000477.1	0.39	RiPP	patellin	uncultured Prochloron sp. 06037A
GCA_003547055.1	r1c1	RRE-containing,RiPP-like	631281	651366	BGC0000477.1	0.39	RiPP	patellin	uncultured Prochloron sp. 06037A
GCA_003568605.1	r1c8	RRE-containing,RiPP-like	2612275	2631429	BGC0000477.1	0.39	RiPP	patellin	uncultured Prochloron sp. 06037A
GCA_003606245.1	r1c1	RRE-containing,RiPP-like	311142	331776	BGC0000477.1	0.39	RiPP	patellin	uncultured Prochloron sp. 06037A
GCA_003614815.1	r1c1	RRE-containing,RiPP-like	692240	711394	BGC0000477.1	0.39	RiPP	patellin	uncultured Prochloron sp. 06037A
GCA_003614835.1	r1c4	RRE-containing,RiPP-like	2329765	2348919	BGC0000477.1	0.39	RiPP	patellin	uncultured Prochloron sp. 06037A
GCA_003798245.1	r1c1	RRE-containing,RiPP-like	170458	191094	BGC0000477.1	0.39	RiPP	patellin	uncultured Prochloron sp. 06037A
GCA_003798365.1	r2c7	RRE-containing,RiPP-like	3838037	3860337	BGC0000477.1	0.39	RiPP	patellin	uncultured Prochloron sp. 06037A
GCA_004323015.1	r1c1	RRE-containing,RiPP-like	609839	629915	BGC0000477.1	0.39	RiPP	patellin	uncultured Prochloron sp. 06037A
GCA_004323035.1	r1c1	RRE-containing,RiPP-like	606892	626962	BGC0000477.1	0.39	RiPP	patellin	uncultured Prochloron sp. 06037A
GCA_004348055.1	r1c1	RRE-containing,RiPP-like	588190	608266	BGC0000477.1	0.39	RiPP	patellin	uncultured Prochloron sp. 06037A
GCA_004367665.1	r1c1	RRE-containing,RiPP-like	581125	601201	BGC0000477.1	0.39	RiPP	patellin	uncultured Prochloron sp. 06037A
GCA_004367685.1	r1c1	RRE-containing,RiPP-like	607546	627622	BGC0000477.1	0.39	RiPP	patellin	uncultured Prochloron sp. 06037A
GCA_004367705.1	r1c1	RRE-containing,RiPP-like	581499	601575	BGC0000477.1	0.39	RiPP	patellin	uncultured Prochloron sp. 06037A
GCA_004367725.1	r1c1	RRE-containing,RiPP-like	581815	601891	BGC0000477.1	0.39	RiPP	patellin	uncultured Prochloron sp. 06037A
GCA_004526325.1	r1c1	RRE-containing,RiPP-like	607750	627826	BGC0000477.1	0.39	RiPP	patellin	uncultured Prochloron sp. 06037A
GCA_004842085.1	r1c6	RRE-containing,RiPP-like	3255044	3277344	BGC0000477.1	0.39	RiPP	patellin	uncultured Prochloron sp. 06037A
GCA_005853645.1	r1c1	RRE-containing,RiPP-like	166638	186718	BGC0000477.1	0.39	RiPP	patellin	uncultured Prochloron sp. 06037A
GCA_005862325.1	r2c1	RRE-containing,RiPP-like	337458	359758	BGC0000477.1	0.39	RiPP	patellin	uncultured Prochloron sp. 06037A
GCA_005937855.2	r2c9	RRE-containing,RiPP-like	2743703	2765940	BGC0000477.1	0.37	RiPP	patellin	uncultured Prochloron sp. 06037A
GCA_008728255.1	r1c1	RRE-containing,RiPP-like	93963	114039	BGC0000477.1	0.39	RiPP	patellin	uncultured Prochloron sp. 06037A
GCA_008728275.1	r1c1	RRE-containing,RiPP-like	99129	119205	BGC0000477.1	0.39	RiPP	patellin	uncultured Prochloron sp. 06037A
GCA_008728295.1	r1c6	RRE-containing,RiPP-like	2886644	2908944	BGC0000477.1	0.39	RiPP	patellin	uncultured Prochloron sp. 06037A
GCA_008728315.1	r1c2	RRE-containing,RiPP-like	1337605	1359905	BGC0000477.1	0.39	RiPP	patellin	uncultured Prochloron sp. 06037A
GCA_008728335.1	r1c3	RRE-containing,RiPP-like	2007514	2027590	BGC0000477.1	0.39	RiPP	patellin	uncultured Prochloron sp. 06037A
GCA_008728355.1	r1c1	RRE-containing,RiPP-like	247173	267249	BGC0000477.1	0.39	RiPP	patellin	uncultured Prochloron sp. 06037A
GCA_008728375.1	r1c1	RRE-containing,RiPP-like	760580	780656	BGC0000477.1	0.39	RiPP	patellin	uncultured Prochloron sp. 06037A
GCA_011578485.1	r1c1	RRE-containing,RiPP-like	556717	575871	BGC0000477.1	0.39	RiPP	patellin	uncultured Prochloron sp. 06037A
GCA_014211915.1	r2c8	RRE-containing,RiPP-like	2258739	2280979	BGC0000477.1	0.41	RiPP	patellin	uncultured Prochloron sp. 06037A
GCA_014357995.1	r2c1	RRE-containing,RiPP-like	24719	45192	BGC0000477.1	0.4	RiPP	patellin	uncultured Prochloron sp. 06037A
GCA_016027435.1	r1c1	RRE-containing,RiPP-like	1229800	1248604	BGC0000477.1	0.37	RiPP	patellin	uncultured Prochloron sp. 06037A
GCA_016027455.1	r1c1	RRE-containing,RiPP-like	584320	605622	BGC0000477.1	0.39	RiPP	patellin	uncultured Prochloron sp. 06037A
GCA_016127755.1	r2c8	RRE-containing,RiPP-like	2344549	2366786	BGC0000477.1	0.37	RiPP	patellin	uncultured Prochloron sp. 06037A
GCA_016774495.1	r1c6	RRE-containing,RiPP-like	3372711	3394981	BGC0000477.1	0.39	RiPP	patellin	uncultured Prochloron sp. 06037A
GCA_016864355.1	r1c1	RRE-containing,RiPP-like	1393184	1413252	BGC0000477.1	0.39	RiPP	patellin	uncultured Prochloron sp. 06037A
GCA_016899425.1	r2c8	RRE-containing,RiPP-like	2057457	2079712	BGC0000477.1	0.41	RiPP	patellin	uncultured Prochloron sp. 06037A
GCA_016899445.1	r2c2	RRE-containing,RiPP-like	60439	81898	BGC0000477.1	0.37	RiPP	patellin	uncultured Prochloron sp. 06037A
GCA_017378155.1	r1c6	RRE-containing,RiPP-like	3518294	3540594	BGC0000477.1	0.39	RiPP	patellin	uncultured Prochloron sp. 06037A
GCA_017378235.1	r1c1	RRE-containing,RiPP-like	820733	840800	BGC0000477.1	0.39	RiPP	patellin	uncultured Prochloron sp. 06037A
GCA_017378275.1	r1c7	RRE-containing,RiPP-like	3512203	3534503	BGC0000477.1	0.39	RiPP	patellin	uncultured Prochloron sp. 06037A
GCA_017378315.3	r1c1	RRE-containing,RiPP-like	734262	754325	BGC0000477.1	0.39	RiPP	patellin	uncultured Prochloron sp. 06037A
GCA_017378435.1	r1c6	RRE-containing,RiPP-like	3513557	3535857	BGC0000477.1	0.39	RiPP	patellin	uncultured Prochloron sp. 06037A
GCA_018223765.1	r2c10	RRE-containing,RiPP-like	2743301	2765541	BGC0000477.1	0.41	RiPP	patellin	uncultured Prochloron sp. 06037A
GCA_018223805.1	r3c9	RRE-containing,RiPP-like	2744979	2767219	BGC0000477.1	0.41	RiPP	patellin	uncultured Prochloron sp. 06037A
GCA_018228345.1	r1c6	RRE-containing,RiPP-like	3363718	3386009	BGC0000477.1	0.39	RiPP	patellin	uncultured Prochloron sp. 06037A
GCA_018228385.1	r1c6	RRE-containing,RiPP-like	3415636	3437927	BGC0000477.1	0.39	RiPP	patellin	uncultured Prochloron sp. 06037A
GCA_018228525.1	r1c6	RRE-containing,RiPP-like	3421631	3443922	BGC0000477.1	0.39	RiPP	patellin	uncultured Prochloron sp. 06037A
GCA_018228545.1	r1c6	RRE-containing,RiPP-like	3362162	3384453	BGC0000477.1	0.39	RiPP	patellin	uncultured Prochloron sp. 06037A
GCA_018228565.1	r1c6	RRE-containing,RiPP-like	3362351	3384642	BGC0000477.1	0.39	RiPP	patellin	uncultured Prochloron sp. 06037A
GCA_018228585.1	r1c3	RRE-containing,RiPP-like	1595785	1618076	BGC0000477.1	0.39	RiPP	patellin	uncultured Prochloron sp. 06037A
GCA_018228605.1	r1c6	RRE-containing,RiPP-like	3446483	3468774	BGC0000477.1	0.39	RiPP	patellin	uncultured Prochloron sp. 06037A
GCA_018228625.1	r2c10	RRE-containing,RiPP-like	3120305	3140779	BGC0000477.1	0.41	RiPP	patellin	uncultured Prochloron sp. 06037A
GCA_018417535.1	r2c8	RRE-containing,RiPP-like	2155131	2176150	BGC0000477.1	0.37	RiPP	patellin	uncultured Prochloron sp. 06037A
GCA_018771365.1	r1c6	RRE-containing,RiPP-like	3518500	3540800	BGC0000477.1	0.39	RiPP	patellin	uncultured Prochloron sp. 06037A
GCA_020843905.1	r2c7	RRE-containing,RiPP-like	2389354	2411591	BGC0000477.1	0.37	RiPP	patellin	uncultured Prochloron sp. 06037A
GCA_020843925.1	r2c7	RRE-containing,RiPP-like	1741391	1763628	BGC0000477.1	0.37	RiPP	patellin	uncultured Prochloron sp. 06037A
GCA_020843945.1	r2c6	RRE-containing,RiPP-like	2641695	2663932	BGC0000477.1	0.37	RiPP	patellin	uncultured Prochloron sp. 06037A
GCA_020843965.1	r2c8	RRE-containing,RiPP-like	3082553	3104790	BGC0000477.1	0.37	RiPP	patellin	uncultured Prochloron sp. 06037A
GCA_022809715.1	r2c7	RRE-containing,RiPP-like	2142415	2164652	BGC0000477.1	0.41	RiPP	patellin	uncultured Prochloron sp. 06037A
GCA_023374335.1	r2c1	RRE-containing,RiPP-like	17296	37769	BGC0000477.1	0.41	RiPP	patellin	uncultured Prochloron sp. 06037A
GCA_023374835.1	r2c10	RRE-containing,RiPP-like	3084379	3106619	BGC0000477.1	0.41	RiPP	patellin	uncultured Prochloron sp. 06037A
GCA_023374855.1	r2c1	RRE-containing,RiPP-like	17416	37889	BGC0000477.1	0.41	RiPP	patellin	uncultured Prochloron sp. 06037A
GCA_024381035.1	r2c2	RRE-containing,RiPP-like	935029	957266	BGC0000477.1	0.37	RiPP	patellin	uncultured Prochloron sp. 06037A
GCA_024730645.1	r2c8	RRE-containing,RiPP-like	2068550	2090790	BGC0000477.1	0.41	RiPP	patellin	uncultured Prochloron sp. 06037A
GCA_024732225.1	r2c4	RRE-containing,RiPP-like	1222554	1244791	BGC0000477.1	0.41	RiPP	patellin	uncultured Prochloron sp. 06037A
GCA_025643575.1	r2c2	RRE-containing,RiPP-like	233636	254109	BGC0000477.1	0.4	RiPP	patellin	uncultured Prochloron sp. 06037A
GCA_026315005.1	r1c7	RRE-containing,RiPP-like	3486006	3508306	BGC0000477.1	0.39	RiPP	patellin	uncultured Prochloron sp. 06037A
GCA_026315025.1	r2c7	RRE-containing,RiPP-like	2941815	2964115	BGC0000477.1	0.39	RiPP	patellin	uncultured Prochloron sp. 06037A
GCA_026315045.1	r2c1	RRE-containing,RiPP-like	1060224	1080898	BGC0000477.1	0.39	RiPP	patellin	uncultured Prochloron sp. 06037A
GCA_026958255.1	r2c9	RRE-containing,RiPP-like	2671669	2693906	BGC0000477.1	0.37	RiPP	patellin	uncultured Prochloron sp. 06037A
GCA_028201395.1	r1c6	RRE-containing,RiPP-like	3371249	3393549	BGC0000477.1	0.39	RiPP	patellin	uncultured Prochloron sp. 06037A
GCA_902141795.1	r1c1	RRE-containing,RiPP-like	593292	613353	BGC0000477.1	0.39	RiPP	patellin	uncultured Prochloron sp. 06037A
GCA_902141815.1	r1c1	RRE-containing,RiPP-like	622784	642795	BGC0000477.1	0.39	RiPP	patellin	uncultured Prochloron sp. 06037A
GCA_902141835.1	r1c1	RRE-containing,RiPP-like	631281	651366	BGC0000477.1	0.39	RiPP	patellin	uncultured Prochloron sp. 06037A
GCA_904865725.1	r2c8	RRE-containing,RiPP-like	2464216	2486456	BGC0000477.1	0.41	RiPP	patellin	uncultured Prochloron sp. 06037A
GCA_905400185.1	r2c2	RRE-containing,RiPP-like	739873	762054	BGC0000477.1	0.41	RiPP	patellin	uncultured Prochloron sp. 06037A
GCA_000012785.1	r1c1	RRE-containing,RiPP-like	821556	841622	BGC0000483.1	0.39	RiPP	aeruginosamide	Microcystis aeruginosa PCC 9432
GCA_000494855.1	r1c1	RRE-containing,RiPP-like	1061664	1082299	BGC0000483.1	0.39	RiPP	aeruginosamide	Microcystis aeruginosa PCC 9432
GCA_000567905.1	r1c6	RRE-containing,RiPP-like	3598456	3620726	BGC0000483.1	0.39	RiPP	aeruginosamide	Microcystis aeruginosa PCC 9432
GCA_000756085.1	r1c1	RRE-containing,RiPP-like	828143	848210	BGC0000483.1	0.39	RiPP	aeruginosamide	Microcystis aeruginosa PCC 9432
GCA_000959125.1	r1c1	RRE-containing,RiPP-like	1347338	1367405	BGC0000483.1	0.39	RiPP	aeruginosamide	Microcystis aeruginosa PCC 9432
GCA_001718615.1	r1c6	RRE-containing,RiPP-like	3284279	3306549	BGC0000483.1	0.39	RiPP	aeruginosamide	Microcystis aeruginosa PCC 9432
GCA_002111225.1	r1c6	RRE-containing,RiPP-like	2785537	2807828	BGC0000483.1	0.39	RiPP	aeruginosamide	Microcystis aeruginosa PCC 9432
GCA_003020185.1	r1c1	RRE-containing,RiPP-like	672442	691654	BGC0000483.1	0.39	RiPP	aeruginosamide	Microcystis aeruginosa PCC 9432
GCA_003798265.1	r1c2	RRE-containing,RiPP-like	1686555	1706623	BGC0000483.1	0.39	RiPP	aeruginosamide	Microcystis aeruginosa PCC 9432
GCA_004348075.1	r1c1	RRE-containing,RiPP-like	570864	590922	BGC0000483.1	0.39	RiPP	aeruginosamide	Microcystis aeruginosa PCC 9432
GCA_017378195.1	r1c6	RRE-containing,RiPP-like	3546677	3568965	BGC0000483.1	0.39	RiPP	aeruginosamide	Microcystis aeruginosa PCC 9432
GCA_017378355.1	r1c3	RRE-containing,RiPP-like	2173096	2193159	BGC0000483.1	0.39	RiPP	aeruginosamide	Microcystis aeruginosa PCC 9432
GCA_939576165.1	r13	RRE-containing,RiPP-like	3586310	3606373	BGC0000483.1	0.39	RiPP	aeruginosamide	Microcystis aeruginosa PCC 9432
GCA_000010545.1	r3c1	terpene	184774	204838	BGC0000487.1	0.16	RiPP	carnocyclin	Carnobacterium maltaromaticum
GCA_000236215.4	r2c6	terpene	2142299	2162030	BGC0000487.1	0.17	RiPP	carnocyclin	Carnobacterium maltaromaticum
GCA_000756005.1	r3c4	terpene	937184	959223	BGC0000487.1	0.16	RiPP	carnocyclin	Carnobacterium maltaromaticum
GCA_001606135.1	r1c8	terpene	1999447	2019331	BGC0000487.1	0.17	RiPP	carnocyclin	Carnobacterium maltaromaticum
GCA_001718995.1	r3c3	terpene	412334	434373	BGC0000487.1	0.16	RiPP	carnocyclin	Carnobacterium maltaromaticum
GCA_003812365.1	r2c4	terpene	402369	424408	BGC0000487.1	0.16	RiPP	carnocyclin	Carnobacterium maltaromaticum
GCA_003812585.1	r2c2	terpene	709122	731161	BGC0000487.1	0.16	RiPP	carnocyclin	Carnobacterium maltaromaticum
GCA_009730035.1	r3c5	terpene	430404	452443	BGC0000487.1	0.16	RiPP	carnocyclin	Carnobacterium maltaromaticum
GCA_009730175.1	r2c2	terpene	482676	502789	BGC0000487.1	0.16	RiPP	carnocyclin	Carnobacterium maltaromaticum
GCA_009730195.1	r2c3	terpene	638605	660644	BGC0000487.1	0.16	RiPP	carnocyclin	Carnobacterium maltaromaticum
GCA_017165175.1	r3c1	terpene	160933	181788	BGC0000487.1	0.16	RiPP	carnocyclin	Carnobacterium maltaromaticum
GCA_017165195.1	r3c1	terpene	197018	217873	BGC0000487.1	0.16	RiPP	carnocyclin	Carnobacterium maltaromaticum
GCA_017165475.1	r3c1	terpene	197018	217873	BGC0000487.1	0.16	RiPP	carnocyclin	Carnobacterium maltaromaticum
GCA_017165495.1	r3c1	terpene	197018	217873	BGC0000487.1	0.16	RiPP	carnocyclin	Carnobacterium maltaromaticum
GCA_017165515.1	r3c1	terpene	197018	217873	BGC0000487.1	0.16	RiPP	carnocyclin	Carnobacterium maltaromaticum
GCA_017165535.1	r3c1	terpene	197018	217873	BGC0000487.1	0.16	RiPP	carnocyclin	Carnobacterium maltaromaticum
GCA_017165555.1	r3c1	terpene	197018	217873	BGC0000487.1	0.16	RiPP	carnocyclin	Carnobacterium maltaromaticum
GCA_023374435.1	r3c3	terpene	614100	636139	BGC0000487.1	0.16	RiPP	carnocyclin	Carnobacterium maltaromaticum
GCA_002111365.1	r2c15	hserlactone	3044856	3065464	BGC0000488.1	0.16	RiPP	circularin	Clostridium beijerinckii
GCA_000010545.1	r1c2	hglE-KS	1353709	1399954	BGC0000495.1	0.24	RiPP	actagardine	Actinoplanes garbadinensis
GCA_001522585.2	r3c2	terpene	548537	570573	BGC0000495.1	0.18	RiPP	actagardine	Actinoplanes garbadinensis
GCA_003812365.1	r3c2	hglE-KS	888618	934797	BGC0000495.1	0.24	RiPP	actagardine	Actinoplanes garbadinensis
GCA_009730175.1	r3c1	hglE-KS	168122	214355	BGC0000495.1	0.24	RiPP	actagardine	Actinoplanes garbadinensis
GCA_000385525.1	r2c1	hserlactone	521409	538288	BGC0000500.1	0.19	RiPP	carnolysin	Carnobacterium maltaromaticum
GCA_000567905.1	r2c1	hserlactone	255590	272303	BGC0000500.1	0.19	RiPP	carnolysin	Carnobacterium maltaromaticum
GCA_000567925.1	r2c5	hserlactone	966069	985193	BGC0000500.1	0.19	RiPP	carnolysin	Carnobacterium maltaromaticum
GCA_000567945.1	r2c11	hserlactone	2137642	2154339	BGC0000500.1	0.19	RiPP	carnolysin	Carnobacterium maltaromaticum
GCA_000706745.1	r2c1	hserlactone	134467	153735	BGC0000500.1	0.19	RiPP	carnolysin	Carnobacterium maltaromaticum
GCA_000764595.1	r2c4	hserlactone	899312	919920	BGC0000500.1	0.19	RiPP	carnolysin	Carnobacterium maltaromaticum
GCA_000765375.1	r2c13	hserlactone	2732380	2752988	BGC0000500.1	0.19	RiPP	carnolysin	Carnobacterium maltaromaticum
GCA_000959325.1	r2c13	hserlactone	2824190	2844798	BGC0000500.1	0.19	RiPP	carnolysin	Carnobacterium maltaromaticum
GCA_000959605.1	r2c1	hserlactone	97974	112715	BGC0000500.1	0.19	RiPP	carnolysin	Carnobacterium maltaromaticum
GCA_001513745.1	r2c6	hserlactone	869436	885787	BGC0000500.1	0.19	RiPP	carnolysin	Carnobacterium maltaromaticum
GCA_001718295.1	r2c5	hserlactone	1004702	1019425	BGC0000500.1	0.19	RiPP	carnolysin	Carnobacterium maltaromaticum
GCA_001718615.1	r2c5	hserlactone	973590	988313	BGC0000500.1	0.19	RiPP	carnolysin	Carnobacterium maltaromaticum
GCA_001718635.1	r2c4	hserlactone	977352	992093	BGC0000500.1	0.19	RiPP	carnolysin	Carnobacterium maltaromaticum
GCA_002386205.1	r2c3	hserlactone	577022	593901	BGC0000500.1	0.19	RiPP	carnolysin	Carnobacterium maltaromaticum
GCA_003020025.1	r2c3	hserlactone	595451	616059	BGC0000500.1	0.19	RiPP	carnolysin	Carnobacterium maltaromaticum
GCA_003020185.1	r2c10	hserlactone	1719190	1739798	BGC0000500.1	0.19	RiPP	carnolysin	Carnobacterium maltaromaticum
GCA_003568605.1	r2c7	hserlactone	1838325	1858933	BGC0000500.1	0.19	RiPP	carnolysin	Carnobacterium maltaromaticum
GCA_003614815.1	r2c11	hserlactone	2030221	2049488	BGC0000500.1	0.19	RiPP	carnolysin	Carnobacterium maltaromaticum
GCA_003614835.1	r2c1	hserlactone	158703	177969	BGC0000500.1	0.19	RiPP	carnolysin	Carnobacterium maltaromaticum
GCA_011578485.1	r2c9	hserlactone	1456269	1476877	BGC0000500.1	0.19	RiPP	carnolysin	Carnobacterium maltaromaticum
GCA_016027455.1	r2c1	hserlactone	15484	31835	BGC0000500.1	0.19	RiPP	carnolysin	Carnobacterium maltaromaticum
GCA_016774495.1	r2c13	hserlactone	2740840	2761448	BGC0000500.1	0.19	RiPP	carnolysin	Carnobacterium maltaromaticum
GCA_001411495.1	r3c1	terpene	339270	361306	BGC0000502.1	0.16	RiPP	cerecidin	Bacillus cereus
GCA_002209085.2	r3c4	terpene	1031784	1053820	BGC0000502.1	0.16	RiPP	cerecidin	Bacillus cereus
GCA_002407525.3	r3c1	terpene	382110	404146	BGC0000502.1	0.16	RiPP	cerecidin	Bacillus cereus
GCA_003546465.1	r3c3	terpene	546862	568898	BGC0000502.1	0.16	RiPP	cerecidin	Bacillus cereus
GCA_006094315.1	r3c1	terpene	124484	146520	BGC0000502.1	0.16	RiPP	cerecidin	Bacillus cereus
GCA_009586235.1	r3c3	terpene	921241	943277	BGC0000504.1	0.16	RiPP	cytolysin	cytolysin ClyLs Plasmid pAD1
GCA_014854795.1	r3c3	terpene	494932	516887	BGC0000504.1	0.16	RiPP	cytolysin	cytolysin ClyLs Plasmid pAD1
GCA_021484945.1	r3c2	terpene	197034	219070	BGC0000504.1	0.16	RiPP	cytolysin	cytolysin ClyLs Plasmid pAD1
GCA_023053515.1	r1c1	terpene	88282	110318	BGC0000504.1	0.16	RiPP	cytolysin	cytolysin ClyLs Plasmid pAD1
GCA_003711145.1	r1c4	terpene	2478116	2498949	BGC0000527.1	0.17	RiPP	mersacidin	Bacillus sp. HIL-Y85/54728
GCA_023053515.1	r2c4	hglE-KS	1976905	2022886	BGC0000554.1	0.25	RiPP	SRO15-3108	Streptomyces filamentosus NRRL 15998
GCA_001522635.2	r1c11	thioamitides,RiPP-like	3910937	3951506	BGC0000565.1	0.38	RiPP	goadsporin	Streptomyces sp. TP-A0584
GCA_003330765.1	r2c5	RRE-containing,RiPP-like	3171323	3193560	BGC0000565.1	0.38	RiPP	goadsporin	Streptomyces sp. TP-A0584
GCA_002097715.1	r2c11	lassopeptide	2580128	2602635	BGC0000571.1	0.33	RiPP	burhizin	Paraburkholderia rhizoxinica HKI 454
GCA_016899425.1	r1c1	lassopeptide	1368607	1391007	BGC0000571.1	0.36	RiPP	burhizin	Paraburkholderia rhizoxinica HKI 454
GCA_905400185.1	r1c1	lassopeptide	1308857	1331257	BGC0000571.1	0.36	RiPP	burhizin	Paraburkholderia rhizoxinica HKI 454
GCA_000011705.1	r1c2	NRPS,lassopeptide	1210763	1277715	BGC0000572.1	0.67	RiPP	capistruin	Burkholderia thailandensis E444
GCA_000012785.1	r1c2	lassopeptide,NRPS	2227275	2295349	BGC0000572.1	0.82	RiPP	capistruin	Burkholderia thailandensis E444
GCA_000015465.1	r1c2	NRPS,lassopeptide	1584726	1651742	BGC0000572.1	0.75	RiPP	capistruin	Burkholderia thailandensis E444
GCA_000015605.1	r1c1	NRPS,lassopeptide	285018	352121	BGC0000572.1	0.75	RiPP	capistruin	Burkholderia thailandensis E444
GCA_000015905.1	r1c2	lassopeptide,NRPS	1854689	1922328	BGC0000572.1	0.82	RiPP	capistruin	Burkholderia thailandensis E444
GCA_000294635.1	r1c2	lassopeptide,NRPS	1892001	1959528	BGC0000572.1	0.75	RiPP	capistruin	Burkholderia thailandensis E444
GCA_000385525.1	r1c3	NRPS,lassopeptide	2213521	2280719	BGC0000572.1	0.87	RiPP	capistruin	Burkholderia thailandensis E444
GCA_000439695.1	r1c2	NRPS,lassopeptide	357349	424967	BGC0000572.1	0.82	RiPP	capistruin	Burkholderia thailandensis E444
GCA_000494855.1	r1c6	NRPS,lassopeptide	3751692	3820124	BGC0000572.1	0.82	RiPP	capistruin	Burkholderia thailandensis E444
GCA_000511895.1	r1c6	NRPS,lassopeptide	1341465	1409770	BGC0000572.1	0.76	RiPP	capistruin	Burkholderia thailandensis E444
GCA_000511915.1	r1c7	NRPS,NRPS-like,lassopeptide	3671295	3739652	BGC0000572.1	0.98	RiPP	capistruin	Burkholderia thailandensis E444
GCA_000520895.1	r1c6	NRPS,lassopeptide	1860671	1929026	BGC0000572.1	0.82	RiPP	capistruin	Burkholderia thailandensis E444
GCA_000521645.1	r1c6	NRPS,lassopeptide	2007186	2074515	BGC0000572.1	0.82	RiPP	capistruin	Burkholderia thailandensis E444
GCA_000567905.1	r1c5	NRPS,lassopeptide	2336220	2404494	BGC0000572.1	1.07	RiPP	capistruin	Burkholderia thailandensis E444
GCA_000567945.1	r1c4	NRPS,lassopeptide	960498	1028772	BGC0000572.1	1.16	RiPP	capistruin	Burkholderia thailandensis E444
GCA_000583835.1	r1c5	NRPS,lassopeptide	2476633	2545014	BGC0000572.1	0.82	RiPP	capistruin	Burkholderia thailandensis E444
GCA_000706745.1	r1c6	NRPS,lassopeptide	2622064	2690337	BGC0000572.1	1.16	RiPP	capistruin	Burkholderia thailandensis E444
GCA_000755765.1	r1c5	lassopeptide,NRPS	3729614	3799028	BGC0000572.1	0.82	RiPP	capistruin	Burkholderia thailandensis E444
GCA_000755785.1	r1c1	NRPS,lassopeptide	1003216	1070168	BGC0000572.1	0.67	RiPP	capistruin	Burkholderia thailandensis E444
GCA_000755825.1	r1c7	NRPS,lassopeptide	2626317	2694642	BGC0000572.1	0.82	RiPP	capistruin	Burkholderia thailandensis E444
GCA_000755845.1	r1c2	lassopeptide,NRPS	1522524	1589601	BGC0000572.1	0.75	RiPP	capistruin	Burkholderia thailandensis E444
GCA_000755865.1	r1c5	lassopeptide,NRPS	3224990	3293101	BGC0000572.1	0.75	RiPP	capistruin	Burkholderia thailandensis E444
GCA_000755885.1	r1c5	lassopeptide,NRPS	3202582	3270693	BGC0000572.1	0.75	RiPP	capistruin	Burkholderia thailandensis E444
GCA_000755905.1	r1c2	lassopeptide,NRPS	1629045	1696655	BGC0000572.1	0.82	RiPP	capistruin	Burkholderia thailandensis E444
GCA_000755925.1	r1c7	NRPS,lassopeptide	3294500	3362912	BGC0000572.1	0.82	RiPP	capistruin	Burkholderia thailandensis E444
GCA_000755945.1	r1c7	NRPS,lassopeptide	3295414	3363751	BGC0000572.1	0.82	RiPP	capistruin	Burkholderia thailandensis E444
GCA_000755965.1	r1c1	NRPS,lassopeptide	18	47378	BGC0000572.1	0.77	RiPP	capistruin	Burkholderia thailandensis E444
GCA_000756025.2	r1c5	NRPS,lassopeptide	3440202	3508153	BGC0000572.1	0.75	RiPP	capistruin	Burkholderia thailandensis E444
GCA_000756065.1	r1c7	NRPS,lassopeptide	2753409	2821843	BGC0000572.1	0.82	RiPP	capistruin	Burkholderia thailandensis E444
GCA_000756085.1	r1c8	NRPS,lassopeptide	3548392	3616734	BGC0000572.1	0.82	RiPP	capistruin	Burkholderia thailandensis E444
GCA_000756125.1	r1c6	NRPS,lassopeptide	3799613	3867930	BGC0000572.1	0.82	RiPP	capistruin	Burkholderia thailandensis E444
GCA_000756145.1	r1c5	NRPS,lassopeptide	1997188	2065507	BGC0000572.1	0.82	RiPP	capistruin	Burkholderia thailandensis E444
GCA_000756165.1	r1c3	NRPS,lassopeptide	350797	418406	BGC0000572.1	0.82	RiPP	capistruin	Burkholderia thailandensis E444
GCA_000756185.1	r1c6	NRPS,lassopeptide	2612917	2681233	BGC0000572.1	0.82	RiPP	capistruin	Burkholderia thailandensis E444
GCA_000757015.2	r1c6	NRPS,lassopeptide	2628254	2696566	BGC0000572.1	0.82	RiPP	capistruin	Burkholderia thailandensis E444
GCA_000757035.2	r1c3	lassopeptide,NRPS	2769577	2837611	BGC0000572.1	0.82	RiPP	capistruin	Burkholderia thailandensis E444
GCA_000762285.1	r1c5	NRPS,lassopeptide	2439613	2507717	BGC0000572.1	0.75	RiPP	capistruin	Burkholderia thailandensis E444
GCA_000764575.1	r1c5	NRPS,lassopeptide	555646	621638	BGC0000572.1	0.82	RiPP	capistruin	Burkholderia thailandensis E444
GCA_000764595.1	r1c5	NRPS,lassopeptide	2500769	2569046	BGC0000572.1	1.16	RiPP	capistruin	Burkholderia thailandensis E444
GCA_000765375.1	r1c3	lassopeptide,NRPS	2931285	2998802	BGC0000572.1	1.16	RiPP	capistruin	Burkholderia thailandensis E444
GCA_000770395.1	r1c3	lassopeptide,NRPS	2837244	2904954	BGC0000572.1	0.82	RiPP	capistruin	Burkholderia thailandensis E444
GCA_000770455.1	r1c6	NRPS,lassopeptide	2866662	2934950	BGC0000572.1	0.82	RiPP	capistruin	Burkholderia thailandensis E444
GCA_000770495.1	r1c2	lassopeptide,NRPS	1763596	1831207	BGC0000572.1	0.82	RiPP	capistruin	Burkholderia thailandensis E444
GCA_000770515.1	r1c1	NRPS,lassopeptide	95	59528	BGC0000572.1	0.82	RiPP	capistruin	Burkholderia thailandensis E444
GCA_000770535.1	r1c6	NRPS,lassopeptide	2810639	2878927	BGC0000572.1	0.82	RiPP	capistruin	Burkholderia thailandensis E444
GCA_000770565.1	r1c5	NRPS,lassopeptide	1075750	1144121	BGC0000572.1	0.82	RiPP	capistruin	Burkholderia thailandensis E444
GCA_000953095.1	r1c2	lassopeptide,NRPS	1943203	2011379	BGC0000572.1	0.82	RiPP	capistruin	Burkholderia thailandensis E444
GCA_000954175.1	r1c2	lassopeptide,NRPS	1886216	1953804	BGC0000572.1	0.82	RiPP	capistruin	Burkholderia thailandensis E444
GCA_000959125.1	r1c2	lassopeptide,NRPS	2671426	2738969	BGC0000572.1	0.82	RiPP	capistruin	Burkholderia thailandensis E444
GCA_000959145.1	r1c7	NRPS,lassopeptide	1467328	1535653	BGC0000572.1	0.82	RiPP	capistruin	Burkholderia thailandensis E444
GCA_000959165.1	r1c4	NRPS,lassopeptide	1922862	1990945	BGC0000572.1	0.75	RiPP	capistruin	Burkholderia thailandensis E444
GCA_000959185.1	r1c6	NRPS,lassopeptide	3398097	3466441	BGC0000572.1	0.82	RiPP	capistruin	Burkholderia thailandensis E444
GCA_000959205.1	r1c3	NRPS,lassopeptide	407425	475102	BGC0000572.1	0.82	RiPP	capistruin	Burkholderia thailandensis E444
GCA_000959225.1	r1c1	lassopeptide,NRPS	453724	521410	BGC0000572.1	0.82	RiPP	capistruin	Burkholderia thailandensis E444
GCA_000959265.1	r1c7	lassopeptide,NRPS	4059032	4121652	BGC0000572.1	0.82	RiPP	capistruin	Burkholderia thailandensis E444
GCA_000959285.1	r1c7	NRPS,lassopeptide	3734635	3802982	BGC0000572.1	0.82	RiPP	capistruin	Burkholderia thailandensis E444
GCA_000959305.1	r1c1	lassopeptide,NRPS	433141	500780	BGC0000572.1	0.82	RiPP	capistruin	Burkholderia thailandensis E444
GCA_000959325.1	r1c3	NRPS,lassopeptide	2315901	2383211	BGC0000572.1	0.87	RiPP	capistruin	Burkholderia thailandensis E444
GCA_000959345.1	r1c6	NRPS,lassopeptide	3392850	3461251	BGC0000572.1	0.82	RiPP	capistruin	Burkholderia thailandensis E444
GCA_000959405.1	r1c3	lassopeptide,NRPS	2539715	2606844	BGC0000572.1	0.75	RiPP	capistruin	Burkholderia thailandensis E444
GCA_000959465.1	r1c3	lassopeptide,NRPS	1955382	2022398	BGC0000572.1	0.75	RiPP	capistruin	Burkholderia thailandensis E444
GCA_000959485.1	r1c5	lassopeptide,NRPS	2947787	3014889	BGC0000572.1	0.75	RiPP	capistruin	Burkholderia thailandensis E444
GCA_000959605.1	r1c1	NRPS,lassopeptide	143334	210853	BGC0000572.1	1.07	RiPP	capistruin	Burkholderia thailandensis E444
GCA_000959625.1	r1c4	lassopeptide,NRPS	1811035	1878986	BGC0000572.1	0.75	RiPP	capistruin	Burkholderia thailandensis E444
GCA_001277875.1	r1c2	lassopeptide,NRPS	1962508	2030078	BGC0000572.1	0.82	RiPP	capistruin	Burkholderia thailandensis E444
GCA_001277895.1	r1c2	lassopeptide,NRPS	1962833	2030403	BGC0000572.1	0.82	RiPP	capistruin	Burkholderia thailandensis E444
GCA_001277975.1	r1c5	NRPS,lassopeptide	2460246	2528588	BGC0000572.1	0.82	RiPP	capistruin	Burkholderia thailandensis E444
GCA_001318245.1	r1c1	lassopeptide,NRPS	627145	694872	BGC0000572.1	0.82	RiPP	capistruin	Burkholderia thailandensis E444
GCA_001513745.1	r1c3	NRPS,lassopeptide	2189868	2257064	BGC0000572.1	0.87	RiPP	capistruin	Burkholderia thailandensis E444
GCA_001522105.2	r1c7	NRPS,lassopeptide	2214577	2288078	BGC0000572.1	0.83	RiPP	capistruin	Burkholderia thailandensis E444
GCA_001522135.2	r1c7	NRPS,lassopeptide	2149760	2223251	BGC0000572.1	0.84	RiPP	capistruin	Burkholderia thailandensis E444
GCA_001522635.2	r1c9	NRPS,lassopeptide	2578642	2644655	BGC0000572.1	0.92	RiPP	capistruin	Burkholderia thailandensis E444
GCA_001523745.2	r1c4	lassopeptide,NRPS	1754463	1824027	BGC0000572.1	0.81	RiPP	capistruin	Burkholderia thailandensis E444
GCA_001695735.1	r1c1	lassopeptide,NRPS	579898	648027	BGC0000572.1	0.82	RiPP	capistruin	Burkholderia thailandensis E444
GCA_001718295.1	r1c4	NRPS,lassopeptide	2000547	2068826	BGC0000572.1	1.07	RiPP	capistruin	Burkholderia thailandensis E444
GCA_001718615.1	r1c5	NRPS,lassopeptide	2022032	2090304	BGC0000572.1	1.07	RiPP	capistruin	Burkholderia thailandensis E444
GCA_001718635.1	r1c2	lassopeptide,NRPS	2066015	2133533	BGC0000572.1	1.07	RiPP	capistruin	Burkholderia thailandensis E444
GCA_001729545.1	r1c3	NRPS,lassopeptide	2307326	2374448	BGC0000572.1	0.75	RiPP	capistruin	Burkholderia thailandensis E444
GCA_001885195.1	r1c5	NRPS,lassopeptide	2101426	2169795	BGC0000572.1	0.82	RiPP	capistruin	Burkholderia thailandensis E444
GCA_001887555.1	r1c6	NRPS,lassopeptide	2132839	2201271	BGC0000572.1	0.82	RiPP	capistruin	Burkholderia thailandensis E444
GCA_001887575.1	r1c6	NRPS,lassopeptide	2132764	2201197	BGC0000572.1	0.75	RiPP	capistruin	Burkholderia thailandensis E444
GCA_001975065.1	r1c8	NRPS,lassopeptide	3638678	3707039	BGC0000572.1	0.82	RiPP	capistruin	Burkholderia thailandensis E444
GCA_001975085.1	r1c8	NRPS,lassopeptide	3714401	3782754	BGC0000572.1	0.82	RiPP	capistruin	Burkholderia thailandensis E444
GCA_001975105.1	r1c8	NRPS,lassopeptide	3731209	3799562	BGC0000572.1	0.82	RiPP	capistruin	Burkholderia thailandensis E444
GCA_001975125.1	r1c6	NRPS,lassopeptide	3715038	3783416	BGC0000572.1	0.82	RiPP	capistruin	Burkholderia thailandensis E444
GCA_001975145.1	r1c6	NRPS,lassopeptide	3715119	3783497	BGC0000572.1	0.82	RiPP	capistruin	Burkholderia thailandensis E444
GCA_001980585.2	r1c5	NRPS,lassopeptide	1515077	1583455	BGC0000572.1	0.82	RiPP	capistruin	Burkholderia thailandensis E444
GCA_002110945.1	r1c1	lassopeptide,NRPS	638536	706161	BGC0000572.1	0.82	RiPP	capistruin	Burkholderia thailandensis E444
GCA_002110965.1	r1c4	NRPS,lassopeptide	830562	898918	BGC0000572.1	0.82	RiPP	capistruin	Burkholderia thailandensis E444
GCA_002111005.1	r1c5	NRPS,lassopeptide	2377761	2446030	BGC0000572.1	0.82	RiPP	capistruin	Burkholderia thailandensis E444
GCA_002111025.1	r1c5	NRPS,lassopeptide	1416431	1484812	BGC0000572.1	0.82	RiPP	capistruin	Burkholderia thailandensis E444
GCA_002111045.1	r1c1	lassopeptide,NRPS	24252	91931	BGC0000572.1	0.82	RiPP	capistruin	Burkholderia thailandensis E444
GCA_002111085.1	r1c7	NRPS,lassopeptide	3623966	3692384	BGC0000572.1	0.82	RiPP	capistruin	Burkholderia thailandensis E444
GCA_002111105.1	r1c2	lassopeptide,NRPS	2509938	2577427	BGC0000572.1	0.82	RiPP	capistruin	Burkholderia thailandensis E444
GCA_002111125.1	r1c2	lassopeptide,NRPS	2064154	2132267	BGC0000572.1	0.82	RiPP	capistruin	Burkholderia thailandensis E444
GCA_002111145.1	r1c2	lassopeptide,NRPS	2516971	2584680	BGC0000572.1	0.82	RiPP	capistruin	Burkholderia thailandensis E444
GCA_002111165.1	r1c1	lassopeptide,NRPS	228912	296573	BGC0000572.1	0.82	RiPP	capistruin	Burkholderia thailandensis E444
GCA_002111205.1	r1c4	NRPS,lassopeptide	681658	749831	BGC0000572.1	0.82	RiPP	capistruin	Burkholderia thailandensis E444
GCA_002111225.1	r1c1	lassopeptide,NRPS	44152	111813	BGC0000572.1	0.82	RiPP	capistruin	Burkholderia thailandensis E444
GCA_002111245.1	r2c6	NRPS,lassopeptide	2984431	3052699	BGC0000572.1	0.82	RiPP	capistruin	Burkholderia thailandensis E444
GCA_002111265.1	r1c3	lassopeptide,NRPS	3318171	3385871	BGC0000572.1	0.82	RiPP	capistruin	Burkholderia thailandensis E444
GCA_002111285.1	r1c1	lassopeptide	27431	49819	BGC0000572.1	0.66	RiPP	capistruin	Burkholderia thailandensis E444
GCA_002111305.1	r1c3	lassopeptide,NRPS	3035879	3103526	BGC0000572.1	0.82	RiPP	capistruin	Burkholderia thailandensis E444
GCA_002111325.1	r1c1	lassopeptide,NRPS	524477	592187	BGC0000572.1	0.82	RiPP	capistruin	Burkholderia thailandensis E444
GCA_002111345.1	r1c2	lassopeptide,NRPS	2006332	2074463	BGC0000572.1	0.82	RiPP	capistruin	Burkholderia thailandensis E444
GCA_002111365.1	r1c3	lassopeptide,NRPS	3177332	3245368	BGC0000572.1	0.82	RiPP	capistruin	Burkholderia thailandensis E444
GCA_002111385.1	r1c2	lassopeptide,NRPS	1975698	2043329	BGC0000572.1	0.82	RiPP	capistruin	Burkholderia thailandensis E444
GCA_002345985.1	r1c3	NRPS,lassopeptide	2122745	2189841	BGC0000572.1	0.69	RiPP	capistruin	Burkholderia thailandensis E444
GCA_002346005.1	r1c3	NRPS,lassopeptide	2187537	2254633	BGC0000572.1	0.69	RiPP	capistruin	Burkholderia thailandensis E444
GCA_002346025.1	r1c3	NRPS,lassopeptide	2122672	2189768	BGC0000572.1	0.75	RiPP	capistruin	Burkholderia thailandensis E444
GCA_002346045.1	r1c2	NRPS,lassopeptide	1208890	1277637	BGC0000572.1	0.67	RiPP	capistruin	Burkholderia thailandensis E444
GCA_002346065.1	r1c3	NRPS,lassopeptide	2200646	2267742	BGC0000572.1	0.69	RiPP	capistruin	Burkholderia thailandensis E444
GCA_002346085.1	r1c3	NRPS,lassopeptide	2252511	2319607	BGC0000572.1	0.75	RiPP	capistruin	Burkholderia thailandensis E444
GCA_002346105.1	r1c3	NRPS,lassopeptide	2187729	2254825	BGC0000572.1	0.67	RiPP	capistruin	Burkholderia thailandensis E444
GCA_002346125.1	r1c3	NRPS,lassopeptide	2187677	2254773	BGC0000572.1	0.75	RiPP	capistruin	Burkholderia thailandensis E444
GCA_002346145.1	r1c3	NRPS,lassopeptide	2187652	2254748	BGC0000572.1	0.75	RiPP	capistruin	Burkholderia thailandensis E444
GCA_002346165.1	r1c3	NRPS,lassopeptide	2225045	2292141	BGC0000572.1	0.75	RiPP	capistruin	Burkholderia thailandensis E444
GCA_002346205.1	r1c2	NRPS,lassopeptide	1210702	1277654	BGC0000572.1	0.67	RiPP	capistruin	Burkholderia thailandensis E444
GCA_002386205.1	r1c4	NRPS,lassopeptide	3505547	3572745	BGC0000572.1	0.87	RiPP	capistruin	Burkholderia thailandensis E444
GCA_002843645.1	r1c6	NRPS,lassopeptide	2122712	2191081	BGC0000572.1	0.82	RiPP	capistruin	Burkholderia thailandensis E444
GCA_002860065.1	r1c4	NRPS,lassopeptide	1019354	1087674	BGC0000572.1	0.82	RiPP	capistruin	Burkholderia thailandensis E444
GCA_003020025.1	r1c3	lassopeptide,NRPS	2568652	2636180	BGC0000572.1	1.16	RiPP	capistruin	Burkholderia thailandensis E444
GCA_003020185.1	r1c6	NRPS,lassopeptide	3236522	3304796	BGC0000572.1	1.07	RiPP	capistruin	Burkholderia thailandensis E444
GCA_003445415.1	r1c7	NRPS,lassopeptide	3948228	4016584	BGC0000572.1	0.82	RiPP	capistruin	Burkholderia thailandensis E444
GCA_003547015.1	r1c2	lassopeptide,NRPS	1885889	1953399	BGC0000572.1	0.75	RiPP	capistruin	Burkholderia thailandensis E444
GCA_003547035.1	r1c2	lassopeptide,NRPS	1872095	1939634	BGC0000572.1	0.82	RiPP	capistruin	Burkholderia thailandensis E444
GCA_003547055.1	r1c2	lassopeptide,NRPS	1890692	1958216	BGC0000572.1	0.75	RiPP	capistruin	Burkholderia thailandensis E444
GCA_003568605.1	r1c9	lassopeptide,NRPS	3808487	3875984	BGC0000572.1	1.16	RiPP	capistruin	Burkholderia thailandensis E444
GCA_003606245.1	r1c2	lassopeptide,NRPS	1586449	1654646	BGC0000572.1	0.82	RiPP	capistruin	Burkholderia thailandensis E444
GCA_003614815.1	r1c6	NRPS,lassopeptide	3250129	3318399	BGC0000572.1	1.16	RiPP	capistruin	Burkholderia thailandensis E444
GCA_003614835.1	r1c5	lassopeptide,NRPS	3543047	3610543	BGC0000572.1	1.16	RiPP	capistruin	Burkholderia thailandensis E444
GCA_003798245.1	r1c2	lassopeptide,NRPS	1448228	1515912	BGC0000572.1	0.82	RiPP	capistruin	Burkholderia thailandensis E444
GCA_003798265.1	r1c3	lassopeptide,NRPS	2946201	3013819	BGC0000572.1	0.82	RiPP	capistruin	Burkholderia thailandensis E444
GCA_003798365.1	r2c1	lassopeptide,NRPS	1073591	1141166	BGC0000572.1	0.82	RiPP	capistruin	Burkholderia thailandensis E444
GCA_004323015.1	r1c3	NRPS,lassopeptide	1926249	1993828	BGC0000572.1	0.82	RiPP	capistruin	Burkholderia thailandensis E444
GCA_004323035.1	r1c3	NRPS,lassopeptide	1923352	1990906	BGC0000572.1	0.82	RiPP	capistruin	Burkholderia thailandensis E444
GCA_004348055.1	r1c3	NRPS,lassopeptide	1900198	1967780	BGC0000572.1	0.75	RiPP	capistruin	Burkholderia thailandensis E444
GCA_004348075.1	r1c4	NRPS,lassopeptide	1898308	1965866	BGC0000572.1	0.82	RiPP	capistruin	Burkholderia thailandensis E444
GCA_004367665.1	r1c3	NRPS,lassopeptide	1897278	1964873	BGC0000572.1	0.82	RiPP	capistruin	Burkholderia thailandensis E444
GCA_004367685.1	r1c3	NRPS,lassopeptide	1915886	1983469	BGC0000572.1	0.82	RiPP	capistruin	Burkholderia thailandensis E444
GCA_004367705.1	r1c3	NRPS,lassopeptide	1898768	1966340	BGC0000572.1	0.82	RiPP	capistruin	Burkholderia thailandensis E444
GCA_004367725.1	r1c3	NRPS,lassopeptide	1897945	1965529	BGC0000572.1	0.82	RiPP	capistruin	Burkholderia thailandensis E444
GCA_004526325.1	r1c3	NRPS,lassopeptide	1924293	1991894	BGC0000572.1	0.82	RiPP	capistruin	Burkholderia thailandensis E444
GCA_004842085.1	r1c5	NRPS,lassopeptide	1905244	1973614	BGC0000572.1	0.82	RiPP	capistruin	Burkholderia thailandensis E444
GCA_005853645.1	r1c6	NRPS-like,NRPS,lassopeptide	2832729	2898637	BGC0000572.1	1.13	RiPP	capistruin	Burkholderia thailandensis E444
GCA_008728255.1	r1c2	lassopeptide,NRPS	1353483	1421564	BGC0000572.1	0.82	RiPP	capistruin	Burkholderia thailandensis E444
GCA_008728275.1	r1c2	lassopeptide,NRPS	1358716	1426792	BGC0000572.1	0.75	RiPP	capistruin	Burkholderia thailandensis E444
GCA_008728295.1	r1c5	NRPS,lassopeptide	1579902	1648274	BGC0000572.1	0.82	RiPP	capistruin	Burkholderia thailandensis E444
GCA_008728315.1	r1c1	NRPS,lassopeptide	30735	98816	BGC0000572.1	0.82	RiPP	capistruin	Burkholderia thailandensis E444
GCA_008728335.1	r1c4	lassopeptide,NRPS	3267445	3335526	BGC0000572.1	0.82	RiPP	capistruin	Burkholderia thailandensis E444
GCA_008728355.1	r1c6	NRPS,lassopeptide	2870769	2939141	BGC0000572.1	0.82	RiPP	capistruin	Burkholderia thailandensis E444
GCA_008728375.1	r1c6	NRPS,lassopeptide	3385841	3454213	BGC0000572.1	0.82	RiPP	capistruin	Burkholderia thailandensis E444
GCA_011578485.1	r1c2	lassopeptide,NRPS	1732612	1800120	BGC0000572.1	1.16	RiPP	capistruin	Burkholderia thailandensis E444
GCA_016027435.1	r1c8	NRPS,lassopeptide	4002379	4075880	BGC0000572.1	0.83	RiPP	capistruin	Burkholderia thailandensis E444
GCA_016027455.1	r1c3	lassopeptide,NRPS	1932803	1999997	BGC0000572.1	0.87	RiPP	capistruin	Burkholderia thailandensis E444
GCA_016774495.1	r1c5	NRPS,lassopeptide	2175845	2244125	BGC0000572.1	1.16	RiPP	capistruin	Burkholderia thailandensis E444
GCA_016864355.1	r1c6	NRPS,lassopeptide	4097118	4166395	BGC0000572.1	0.82	RiPP	capistruin	Burkholderia thailandensis E444
GCA_017378155.1	r1c5	NRPS,lassopeptide	2165005	2234898	BGC0000572.1	0.82	RiPP	capistruin	Burkholderia thailandensis E444
GCA_017378195.1	r1c5	NRPS,lassopeptide	2220661	2289003	BGC0000572.1	0.82	RiPP	capistruin	Burkholderia thailandensis E444
GCA_017378235.1	r1c7	NRPS,lassopeptide	3495576	3564070	BGC0000572.1	0.82	RiPP	capistruin	Burkholderia thailandensis E444
GCA_017378275.1	r1c6	NRPS,lassopeptide	2157360	2225711	BGC0000572.1	0.82	RiPP	capistruin	Burkholderia thailandensis E444
GCA_017378315.3	r1c5	lassopeptide,NRPS	3860554	3928716	BGC0000572.1	0.82	RiPP	capistruin	Burkholderia thailandensis E444
GCA_017378355.1	r1c4	lassopeptide,NRPS	3452121	3519690	BGC0000572.1	0.82	RiPP	capistruin	Burkholderia thailandensis E444
GCA_017378435.1	r1c5	NRPS,lassopeptide	2182285	2250659	BGC0000572.1	0.82	RiPP	capistruin	Burkholderia thailandensis E444
GCA_018228345.1	r1c5	NRPS,lassopeptide	2064760	2133105	BGC0000572.1	0.82	RiPP	capistruin	Burkholderia thailandensis E444
GCA_018228385.1	r1c5	NRPS,lassopeptide	2068704	2137049	BGC0000572.1	0.82	RiPP	capistruin	Burkholderia thailandensis E444
GCA_018228525.1	r1c5	NRPS,lassopeptide	2124114	2192459	BGC0000572.1	0.82	RiPP	capistruin	Burkholderia thailandensis E444
GCA_018228545.1	r1c5	NRPS,lassopeptide	2064849	2133194	BGC0000572.1	0.82	RiPP	capistruin	Burkholderia thailandensis E444
GCA_018228565.1	r1c5	NRPS,lassopeptide	2064961	2133306	BGC0000572.1	0.82	RiPP	capistruin	Burkholderia thailandensis E444
GCA_018228585.1	r1c1	lassopeptide,NRPS	961235	1028859	BGC0000572.1	0.82	RiPP	capistruin	Burkholderia thailandensis E444
GCA_018228605.1	r1c5	NRPS,lassopeptide	2100570	2168915	BGC0000572.1	0.82	RiPP	capistruin	Burkholderia thailandensis E444
GCA_018771365.1	r1c5	NRPS,lassopeptide	2166654	2235125	BGC0000572.1	0.82	RiPP	capistruin	Burkholderia thailandensis E444
GCA_026315005.1	r1c6	NRPS,lassopeptide	2122680	2191049	BGC0000572.1	0.82	RiPP	capistruin	Burkholderia thailandensis E444
GCA_026315025.1	r2c6	NRPS,lassopeptide	1580817	1647285	BGC0000572.1	0.82	RiPP	capistruin	Burkholderia thailandensis E444
GCA_026315045.1	r2c2	lassopeptide,NRPS	2376846	2444455	BGC0000572.1	0.82	RiPP	capistruin	Burkholderia thailandensis E444
GCA_028201395.1	r1c5	NRPS,lassopeptide	2052784	2121152	BGC0000572.1	0.82	RiPP	capistruin	Burkholderia thailandensis E444
GCA_902141795.1	r1c2	lassopeptide,NRPS	1872095	1939634	BGC0000572.1	0.82	RiPP	capistruin	Burkholderia thailandensis E444
GCA_902141815.1	r1c2	lassopeptide,NRPS	1885889	1953399	BGC0000572.1	0.75	RiPP	capistruin	Burkholderia thailandensis E444
GCA_902141835.1	r1c2	lassopeptide,NRPS	1890692	1958216	BGC0000572.1	0.75	RiPP	capistruin	Burkholderia thailandensis E444
GCA_939576165.1	r16	NRPS,lassopeptide	5073725	5141810	BGC0000572.1	0.75	RiPP	capistruin	Burkholderia thailandensis E444
GCA_000012945.1	r3c3	CDPS,betalactone	905067	944314	BGC0000577.1	0.28	RiPP	sphingonodin	Sphingobium japonicum UT26S
GCA_009586235.1	r3c6	CDPS	1205029	1225739	BGC0000577.1	0.1	RiPP	sphingonodin	Sphingobium japonicum UT26S
GCA_014854795.1	r3c1	CDPS	208265	228975	BGC0000577.1	0.1	RiPP	sphingonodin	Sphingobium japonicum UT26S
GCA_023374475.1	r2c8	CDPS	4444482	4465192	BGC0000577.1	0.1	RiPP	sphingonodin	Sphingobium japonicum UT26S
GCA_023374675.1	r2c4	CDPS	533242	553952	BGC0000577.1	0.1	RiPP	sphingonodin	Sphingobium japonicum UT26S
GCA_023374715.1	r3c3	CDPS	805463	826173	BGC0000577.1	0.1	RiPP	sphingonodin	Sphingobium japonicum UT26S
GCA_024600575.1	r3c3	CDPS	766118	786828	BGC0000577.1	0.1	RiPP	sphingonodin	Sphingobium japonicum UT26S
GCA_001522585.2	r2c6	redox-cofactor	2255670	2277808	BGC0000600.1	0.22	RiPP	thurincin	Bacillus thuringiensis
GCA_002007585.1	r2c7	redox-cofactor	2312687	2334825	BGC0000600.1	0.22	RiPP	thurincin	Bacillus thuringiensis
GCA_016899425.1	r2c6	redox-cofactor	1425304	1447442	BGC0000600.1	0.22	RiPP	thurincin	Bacillus thuringiensis
GCA_021535065.1	r2c3	redox-cofactor	793521	815659	BGC0000600.1	0.22	RiPP	thurincin	Bacillus thuringiensis
GCA_905400185.1	r2c4	redox-cofactor	1340649	1362787	BGC0000600.1	0.22	RiPP	thurincin	Bacillus thuringiensis
GCA_000016205.1	r3c4	redox-cofactor	1156859	1178982	BGC0000601.1	0.21	RiPP	sporulation	Bacillus subtilis subsp. subtilis str. 168
GCA_000262695.1	r3c4	redox-cofactor	1002172	1024295	BGC0000601.1	0.21	RiPP	sporulation	Bacillus subtilis subsp. subtilis str. 168
GCA_000959445.1	r3c6	redox-cofactor	1129995	1152118	BGC0000601.1	0.21	RiPP	sporulation	Bacillus subtilis subsp. subtilis str. 168
GCA_000959505.1	r3c2	redox-cofactor	437720	459849	BGC0000601.1	0.21	RiPP	sporulation	Bacillus subtilis subsp. subtilis str. 168
GCA_001718335.1	r3c2	redox-cofactor	734930	757053	BGC0000601.1	0.21	RiPP	sporulation	Bacillus subtilis subsp. subtilis str. 168
GCA_001718495.1	r3c5	redox-cofactor	905129	927252	BGC0000601.1	0.21	RiPP	sporulation	Bacillus subtilis subsp. subtilis str. 168
GCA_001718695.1	r3c5	redox-cofactor	1014029	1036146	BGC0000601.1	0.21	RiPP	sporulation	Bacillus subtilis subsp. subtilis str. 168
GCA_001718775.1	r2c5	redox-cofactor	1030028	1052151	BGC0000601.1	0.21	RiPP	sporulation	Bacillus subtilis subsp. subtilis str. 168
GCA_001718815.1	r3c5	redox-cofactor	1014303	1036426	BGC0000601.1	0.21	RiPP	sporulation	Bacillus subtilis subsp. subtilis str. 168
GCA_001718915.1	r3c4	redox-cofactor	986347	1008470	BGC0000601.1	0.21	RiPP	sporulation	Bacillus subtilis subsp. subtilis str. 168
GCA_003019945.1	r3c3	redox-cofactor	376028	398151	BGC0000601.1	0.21	RiPP	sporulation	Bacillus subtilis subsp. subtilis str. 168
GCA_003813045.1	r2c2	redox-cofactor	644133	666262	BGC0000601.1	0.21	RiPP	sporulation	Bacillus subtilis subsp. subtilis str. 168
GCA_013822785.1	r3c6	redox-cofactor	916614	938737	BGC0000601.1	0.21	RiPP	sporulation	Bacillus subtilis subsp. subtilis str. 168
GCA_016889205.1	r3c2	redox-cofactor	606129	628258	BGC0000601.1	0.21	RiPP	sporulation	Bacillus subtilis subsp. subtilis str. 168
GCA_017514945.1	r3c2	redox-cofactor	159294	181417	BGC0000601.1	0.21	RiPP	sporulation	Bacillus subtilis subsp. subtilis str. 168
GCA_019930785.1	r3c2	redox-cofactor	322849	344978	BGC0000601.1	0.21	RiPP	sporulation	Bacillus subtilis subsp. subtilis str. 168
GCA_020099355.1	r3c4	redox-cofactor	789994	812117	BGC0000601.1	0.21	RiPP	sporulation	Bacillus subtilis subsp. subtilis str. 168
GCA_020736245.1	r3c1	redox-cofactor	143290	165419	BGC0000601.1	0.21	RiPP	sporulation	Bacillus subtilis subsp. subtilis str. 168
GCA_022213445.1	r2c6	redox-cofactor	1025539	1047662	BGC0000601.1	0.21	RiPP	sporulation	Bacillus subtilis subsp. subtilis str. 168
GCA_023373725.1	r3c1	redox-cofactor	73062	95185	BGC0000601.1	0.21	RiPP	sporulation	Bacillus subtilis subsp. subtilis str. 168
GCA_001718755.1	r2c3	RiPP-like,hserlactone	1028378	1050406	BGC0000613.1	0.17	RiPP	thiomuracin	Nonomuraea sp. Bp3714-39
GCA_003812585.1	r3c6	hserlactone,RiPP-like	1988196	2010045	BGC0000613.1	0.17	RiPP	thiomuracin	Nonomuraea sp. Bp3714-39
GCA_008693485.1	r3c3	RiPP-like,hserlactone	1524790	1546920	BGC0000613.1	0.17	RiPP	thiomuracin	Nonomuraea sp. Bp3714-39
GCA_008693525.1	r1c5	hserlactone,RiPP-like	706777	728907	BGC0000613.1	0.17	RiPP	thiomuracin	Nonomuraea sp. Bp3714-39
GCA_023373625.1	r2c5	hserlactone,RiPP-like	1378574	1400602	BGC0000613.1	0.17	RiPP	thiomuracin	Nonomuraea sp. Bp3714-39
GCA_023373645.1	r2c5	hserlactone,RiPP-like	1368627	1390655	BGC0000613.1	0.17	RiPP	thiomuracin	Nonomuraea sp. Bp3714-39
GCA_023374355.1	r2c6	hserlactone,RiPP-like	1570563	1592693	BGC0000613.1	0.17	RiPP	thiomuracin	Nonomuraea sp. Bp3714-39
GCA_023374455.1	r2c1	RiPP-like,hserlactone	852099	874121	BGC0000613.1	0.17	RiPP	thiomuracin	Nonomuraea sp. Bp3714-39
GCA_023374495.1	r2c2	RiPP-like,hserlactone	866400	888428	BGC0000613.1	0.17	RiPP	thiomuracin	Nonomuraea sp. Bp3714-39
GCA_023374515.1	r2c5	hserlactone,RiPP-like	1458777	1480800	BGC0000613.1	0.17	RiPP	thiomuracin	Nonomuraea sp. Bp3714-39
GCA_023374535.1	r2c5	hserlactone,RiPP-like	1547984	1570007	BGC0000613.1	0.17	RiPP	thiomuracin	Nonomuraea sp. Bp3714-39
GCA_023374575.1	r2c3	RiPP-like,hserlactone	927653	949676	BGC0000613.1	0.17	RiPP	thiomuracin	Nonomuraea sp. Bp3714-39
GCA_023374615.1	r2c2	RiPP-like,hserlactone	895493	917515	BGC0000613.1	0.17	RiPP	thiomuracin	Nonomuraea sp. Bp3714-39
GCA_023374635.1	r2c5	hserlactone,RiPP-like	1528377	1550400	BGC0000613.1	0.17	RiPP	thiomuracin	Nonomuraea sp. Bp3714-39
GCA_023374655.1	r2c5	hserlactone,RiPP-like	1547993	1570016	BGC0000613.1	0.17	RiPP	thiomuracin	Nonomuraea sp. Bp3714-39
GCA_023374695.1	r3c2	RiPP-like,hserlactone	855466	877284	BGC0000613.1	0.17	RiPP	thiomuracin	Nonomuraea sp. Bp3714-39
GCA_023374735.1	r2c3	RiPP-like,hserlactone	880356	902174	BGC0000613.1	0.17	RiPP	thiomuracin	Nonomuraea sp. Bp3714-39
GCA_023374775.1	r2c5	hserlactone,RiPP-like	1373528	1395653	BGC0000613.1	0.17	RiPP	thiomuracin	Nonomuraea sp. Bp3714-39
GCA_023374795.1	r2c3	RiPP-like,hserlactone	878177	900200	BGC0000613.1	0.17	RiPP	thiomuracin	Nonomuraea sp. Bp3714-39
GCA_023374895.1	r2c2	RiPP-like,hserlactone	896582	917950	BGC0000613.1	0.17	RiPP	thiomuracin	Nonomuraea sp. Bp3714-39
GCA_025643555.1	r2c5	RiPP-like,hserlactone	2058958	2080981	BGC0000613.1	0.17	RiPP	thiomuracin	Nonomuraea sp. Bp3714-39
GCA_000011705.1	r2c8	hserlactone	1695664	1716272	BGC0000632.1	0.2	Terpene	Saccharide	Nocardia terpenica
GCA_000015605.1	r2c10	hserlactone	2069622	2090230	BGC0000632.1	0.2	Terpene	Saccharide	Nocardia terpenica
GCA_000755725.1	r1c4	arylpolyene	3094552	3135772	BGC0000632.1	0.25	Terpene	Saccharide	Nocardia terpenica
GCA_000755785.1	r2c1	hserlactone	110833	129498	BGC0000632.1	0.2	Terpene	Saccharide	Nocardia terpenica
GCA_000755865.1	r2c10	hserlactone	2028385	2048993	BGC0000632.1	0.2	Terpene	Saccharide	Nocardia terpenica
GCA_000755885.1	r2c4	hserlactone	788265	806938	BGC0000632.1	0.2	Terpene	Saccharide	Nocardia terpenica
GCA_000756025.2	r2c5	hserlactone	705139	723792	BGC0000632.1	0.2	Terpene	Saccharide	Nocardia terpenica
GCA_000762285.1	r2c11	hserlactone	2292545	2313153	BGC0000632.1	0.2	Terpene	Saccharide	Nocardia terpenica
GCA_000959165.1	r2c6	hserlactone	1000888	1021496	BGC0000632.1	0.2	Terpene	Saccharide	Nocardia terpenica
GCA_000959405.1	r2c10	hserlactone	2186654	2207262	BGC0000632.1	0.2	Terpene	Saccharide	Nocardia terpenica
GCA_000959465.1	r2c6	hserlactone	1073181	1091838	BGC0000632.1	0.2	Terpene	Saccharide	Nocardia terpenica
GCA_000959625.1	r2c8	hserlactone	1863389	1883997	BGC0000632.1	0.2	Terpene	Saccharide	Nocardia terpenica
GCA_001029145.1	r2c3	arylpolyene	2497075	2538325	BGC0000632.1	0.26	Terpene	Saccharide	Nocardia terpenica
GCA_001729545.1	r2c4	hserlactone	574130	592794	BGC0000632.1	0.2	Terpene	Saccharide	Nocardia terpenica
GCA_002345985.1	r2c3	hserlactone	655154	673875	BGC0000632.1	0.2	Terpene	Saccharide	Nocardia terpenica
GCA_002346005.1	r2c8	hserlactone	1431652	1452260	BGC0000632.1	0.2	Terpene	Saccharide	Nocardia terpenica
GCA_002346025.1	r2c9	hserlactone	1446797	1467405	BGC0000632.1	0.2	Terpene	Saccharide	Nocardia terpenica
GCA_002346045.1	r2c5	hserlactone	608011	626676	BGC0000632.1	0.2	Terpene	Saccharide	Nocardia terpenica
GCA_002346065.1	r2c8	hserlactone	1430993	1451601	BGC0000632.1	0.2	Terpene	Saccharide	Nocardia terpenica
GCA_002346085.1	r2c8	hserlactone	1431764	1452372	BGC0000632.1	0.2	Terpene	Saccharide	Nocardia terpenica
GCA_002346105.1	r2c8	hserlactone	1510899	1531507	BGC0000632.1	0.2	Terpene	Saccharide	Nocardia terpenica
GCA_002346125.1	r2c9	hserlactone	1566673	1587281	BGC0000632.1	0.2	Terpene	Saccharide	Nocardia terpenica
GCA_002346145.1	r2c9	hserlactone	1472937	1493545	BGC0000632.1	0.2	Terpene	Saccharide	Nocardia terpenica
GCA_002346165.1	r2c9	hserlactone	1446804	1467412	BGC0000632.1	0.2	Terpene	Saccharide	Nocardia terpenica
GCA_002346205.1	r2c5	hserlactone	608046	626711	BGC0000632.1	0.2	Terpene	Saccharide	Nocardia terpenica
GCA_003704285.1	r1c3	arylpolyene	3124636	3165847	BGC0000632.1	0.26	Terpene	Saccharide	Nocardia terpenica
GCA_005853645.1	r2c12	hserlactone	2119096	2139704	BGC0000632.1	0.19	Terpene	Saccharide	Nocardia terpenica
GCA_007724625.1	r1c4	arylpolyene	3183287	3224498	BGC0000632.1	0.26	Terpene	Saccharide	Nocardia terpenica
GCA_009191525.1	r1c2	arylpolyene	1635569	1676780	BGC0000632.1	0.26	Terpene	Saccharide	Nocardia terpenica
GCA_009755625.1	r3c4	arylpolyene	3199714	3240925	BGC0000632.1	0.26	Terpene	Saccharide	Nocardia terpenica
GCA_018223785.1	r2c1	arylpolyene	229104	270315	BGC0000632.1	0.26	Terpene	Saccharide	Nocardia terpenica
GCA_019915365.1	r1c4	arylpolyene	3335807	3377018	BGC0000632.1	0.26	Terpene	Saccharide	Nocardia terpenica
GCA_022533485.1	r1c4	arylpolyene	3183438	3224649	BGC0000632.1	0.26	Terpene	Saccharide	Nocardia terpenica
GCA_029590335.1	r1c4	arylpolyene	3355722	3396933	BGC0000632.1	0.26	Terpene	Saccharide	Nocardia terpenica
GCA_029633645.1	r1c1	arylpolyene	982652	1023902	BGC0000632.1	0.26	Terpene	Saccharide	Nocardia terpenica
GCA_029633825.1	r1c1	arylpolyene	581909	623120	BGC0000632.1	0.26	Terpene	Saccharide	Nocardia terpenica
GCA_939576165.1	r11	hserlactone	2112484	2133092	BGC0000632.1	0.2	Terpene	Saccharide	Nocardia terpenica
GCA_000009485.1	r2c4	terpene	1543628	1563917	BGC0000648.1	0.34	Terpene	carotenoid	Myxococcus xanthus
GCA_000009485.1	r2c9	terpene	3195878	3217062	BGC0000648.1	0.34	Terpene	carotenoid	Myxococcus xanthus
GCA_000010545.1	r2c2	terpene	1089399	1109489	BGC0000648.1	0.36	Terpene	carotenoid	Myxococcus xanthus
GCA_000011705.1	r2c11	terpene	1998684	2018659	BGC0000648.1	0.2	Terpene	carotenoid	Myxococcus xanthus
GCA_000011705.1	r2c12	terpene	2296239	2319388	BGC0000648.1	0.33	Terpene	carotenoid	Myxococcus xanthus
GCA_000012785.1	r2c10	terpene	1812567	1832512	BGC0000648.1	0.33	Terpene	carotenoid	Myxococcus xanthus
GCA_000012785.1	r2c13	terpene	2144329	2164335	BGC0000648.1	0.2	Terpene	carotenoid	Myxococcus xanthus
GCA_000012945.1	r2c1	terpene	8493	31057	BGC0000648.1	0.34	Terpene	carotenoid	Myxococcus xanthus
GCA_000015465.1	r2c5	terpene	840600	860557	BGC0000648.1	0.2	Terpene	carotenoid	Myxococcus xanthus
GCA_000015465.1	r2c6	terpene	1136659	1159808	BGC0000648.1	0.33	Terpene	carotenoid	Myxococcus xanthus
GCA_000015605.1	r2c6	terpene	1170035	1190010	BGC0000648.1	0.2	Terpene	carotenoid	Myxococcus xanthus
GCA_000015605.1	r2c7	terpene	1466190	1489339	BGC0000648.1	0.33	Terpene	carotenoid	Myxococcus xanthus
GCA_000015905.1	r2c3	terpene	374531	394903	BGC0000648.1	0.29	Terpene	carotenoid	Myxococcus xanthus
GCA_000015905.1	r2c17	terpene	3098747	3121896	BGC0000648.1	0.33	Terpene	carotenoid	Myxococcus xanthus
GCA_000016205.1	r2c1	terpene	545728	567695	BGC0000648.1	0.33	Terpene	carotenoid	Myxococcus xanthus
GCA_000016205.1	r2c4	terpene	1685836	1706903	BGC0000648.1	0.34	Terpene	carotenoid	Myxococcus xanthus
GCA_000019505.1	r2c1	terpene	71262	91677	BGC0000648.1	0.34	Terpene	carotenoid	Myxococcus xanthus
GCA_000019505.1	r2c5	terpene	1529880	1553981	BGC0000648.1	0.34	Terpene	carotenoid	Myxococcus xanthus
GCA_000019925.1	r2c4	terpene	1191570	1211832	BGC0000648.1	0.33	Terpene	carotenoid	Myxococcus xanthus
GCA_000019925.1	r2c8	terpene	2746893	2769414	BGC0000648.1	0.34	Terpene	carotenoid	Myxococcus xanthus
GCA_000203955.1	r2c3	terpene	1188440	1208829	BGC0000648.1	0.34	Terpene	carotenoid	Myxococcus xanthus
GCA_000203955.1	r2c7	terpene	2790595	2814696	BGC0000648.1	0.34	Terpene	carotenoid	Myxococcus xanthus
GCA_000236215.4	r2c4	terpene	1409989	1430302	BGC0000648.1	0.34	Terpene	carotenoid	Myxococcus xanthus
GCA_000236215.4	r2c7	terpene	2221534	2242199	BGC0000648.1	0.25	Terpene	carotenoid	Myxococcus xanthus
GCA_000236215.4	r2c10	terpene	3081510	3102677	BGC0000648.1	0.34	Terpene	carotenoid	Myxococcus xanthus
GCA_000262695.1	r2c1	terpene	575865	597853	BGC0000648.1	0.33	Terpene	carotenoid	Myxococcus xanthus
GCA_000262695.1	r2c3	terpene	1582401	1603468	BGC0000648.1	0.34	Terpene	carotenoid	Myxococcus xanthus
GCA_000292915.1	r2c3	terpene	1288040	1308639	BGC0000648.1	0.34	Terpene	carotenoid	Myxococcus xanthus
GCA_000292915.1	r2c8	terpene	2630128	2654219	BGC0000648.1	0.34	Terpene	carotenoid	Myxococcus xanthus
GCA_000294635.1	r2c3	terpene	304521	324505	BGC0000648.1	0.2	Terpene	carotenoid	Myxococcus xanthus
GCA_000294635.1	r2c17	terpene	3124371	3147520	BGC0000648.1	0.33	Terpene	carotenoid	Myxococcus xanthus
GCA_000385525.1	r2c4	terpene	1112187	1131504	BGC0000648.1	0.25	Terpene	carotenoid	Myxococcus xanthus
GCA_000385525.1	r2c8	terpene,hglE-KS	1457668	1509372	BGC0000648.1	0.66	Terpene	carotenoid	Myxococcus xanthus
GCA_000439695.1	r2c13	terpene	2883082	2902775	BGC0000648.1	0.33	Terpene	carotenoid	Myxococcus xanthus
GCA_000439695.1	r2c16	terpene	3262194	3283408	BGC0000648.1	0.2	Terpene	carotenoid	Myxococcus xanthus
GCA_000494855.1	r2c8	terpene	1989561	2009210	BGC0000648.1	0.33	Terpene	carotenoid	Myxococcus xanthus
GCA_000494855.1	r2c11	terpene	2363215	2384429	BGC0000648.1	0.2	Terpene	carotenoid	Myxococcus xanthus
GCA_000511895.1	r2c1	terpene	85042	104884	BGC0000648.1	0.33	Terpene	carotenoid	Myxococcus xanthus
GCA_000511895.1	r2c4	terpene	465607	485634	BGC0000648.1	0.2	Terpene	carotenoid	Myxococcus xanthus
GCA_000511915.1	r2c2	terpene	191540	211301	BGC0000648.1	0.33	Terpene	carotenoid	Myxococcus xanthus
GCA_000511915.1	r2c15	terpene	3056954	3078168	BGC0000648.1	0.2	Terpene	carotenoid	Myxococcus xanthus
GCA_000520895.1	r2c3	terpene	245601	265341	BGC0000648.1	0.33	Terpene	carotenoid	Myxococcus xanthus
GCA_000520895.1	r2c16	terpene	3113190	3134404	BGC0000648.1	0.2	Terpene	carotenoid	Myxococcus xanthus
GCA_000521645.1	r2c1	terpene	101888	121891	BGC0000648.1	0.2	Terpene	carotenoid	Myxococcus xanthus
GCA_000521645.1	r2c14	terpene	2964777	2987926	BGC0000648.1	0.33	Terpene	carotenoid	Myxococcus xanthus
GCA_000567905.1	r2c11	terpene	1951518	1972352	BGC0000648.1	0.33	Terpene	carotenoid	Myxococcus xanthus
GCA_000567905.1	r2c12	hglE-KS,terpene	2171451	2223542	BGC0000648.1	0.66	Terpene	carotenoid	Myxococcus xanthus
GCA_000567925.1	r2c1	terpene	7509	28029	BGC0000648.1	0.33	Terpene	carotenoid	Myxococcus xanthus
GCA_000567925.1	r2c14	terpene	2670059	2691129	BGC0000648.1	0.33	Terpene	carotenoid	Myxococcus xanthus
GCA_000567945.1	r2c6	terpene	929498	948831	BGC0000648.1	0.33	Terpene	carotenoid	Myxococcus xanthus
GCA_000567945.1	r2c7	hglE-KS,terpene	1151662	1203725	BGC0000648.1	0.66	Terpene	carotenoid	Myxococcus xanthus
GCA_000583835.1	r2c7	terpene	1796864	1816564	BGC0000648.1	0.33	Terpene	carotenoid	Myxococcus xanthus
GCA_000583835.1	r2c10	terpene	2176432	2196457	BGC0000648.1	0.2	Terpene	carotenoid	Myxococcus xanthus
GCA_000701165.2	r2c4	terpene	1536031	1558210	BGC0000648.1	0.34	Terpene	carotenoid	Myxococcus xanthus
GCA_000701165.2	r2c7	terpene	3324168	3345232	BGC0000648.1	0.35	Terpene	carotenoid	Myxococcus xanthus
GCA_000705535.2	r2c3	terpene	1320869	1341102	BGC0000648.1	0.35	Terpene	carotenoid	Myxococcus xanthus
GCA_000705535.2	r2c10	terpene	2987008	3011109	BGC0000648.1	0.34	Terpene	carotenoid	Myxococcus xanthus
GCA_000706745.1	r2c10	terpene	1754424	1773757	BGC0000648.1	0.33	Terpene	carotenoid	Myxococcus xanthus
GCA_000706745.1	r2c11	hglE-KS,terpene	1975069	2027133	BGC0000648.1	0.66	Terpene	carotenoid	Myxococcus xanthus
GCA_000755725.1	r2c1	terpene	262521	282757	BGC0000648.1	0.34	Terpene	carotenoid	Myxococcus xanthus
GCA_000755725.1	r2c5	terpene	1816471	1840562	BGC0000648.1	0.29	Terpene	carotenoid	Myxococcus xanthus
[truncated: 4,668 more rows]

## Sheet: Table S6
Table S6. The dataset for network analysis modified from results of Big-scape
Clustername 1	Clustername 2	Raw distance	Squared similarity	Jaccard index
AM747721.1.region002	CP000459.1.region001	0.28361	0.513214	0.682927
AM747721.1.region002	CP011918.1.region003	0.147305	0.727089	0.810811
AM747721.1.region002	CP013396.1.region002	0.0674655	0.869621	0.636364
AM747721.1.region002	CP013452.1.region002	0.285616	0.510344	0.675
AM747721.1.region002	CP015034.1.region008	0.0880808	0.831597	0.868421
AM747721.1.region002	CP015036.1.region001	0.126315	0.763325	0.815789
AM747721.1.region002	CP019668.1.region003	0.196054	0.646329	0.780488
AM747721.1.region002	CP019670.1.region009	0.161787	0.702601	0.615385
AM747721.1.region002	CP053301.1.region002	0.0192308	0.961908	0.951219
AM747721.1.region002	CP060040.1.region009	0.189449	0.656994	0.804878
AM747721.1.region002	CP073669.1.region008	0.0603206	0.882997	0.928571
AM747721.1.region002	CP073676.1.region010	0.126315	0.763325	0.815789
AM747721.1.region002	CP073704.1.region001	0.0514345	0.899777	0.928571
AM747721.1.region002	CP078071.1.region009	0.289117	0.505354	0.675
AM747721.1.region002	CP090677.1.region002	0.0568526	0.889527	0.902439
AM747721.1.region002	CP090761.1.region009	0.0568526	0.889527	0.902439
AM747721.1.region002	CP090764.1.region002	0.0568526	0.889527	0.902439
AM747721.1.region002	CP102476.1.region001	0	1	1
AP009386.1.region004	CP009831.1.region006	0.148819	0.72451	0.9
AP009386.1.region004	CP013431.1.region003	0.203534	0.634358	0.9
AP009386.1.region004	CP020398.1.region003	0.148819	0.72451	0.9
AP009386.1.region004	CP033747.1.region006	0.144089	0.732584	0.857143
AP009386.1.region004	CP033748.1.region005	0.0042712	0.991476	1
AP009386.1.region004	CP044055.1.region003	0.182671	0.668027	0.9
AP009386.1.region004	CP044056.1.region005	0.182671	0.668027	0.9
AP009386.1.region004	CP046341.1.region006	0.0077928	0.984475	1
AP009386.1.region004	CP046344.1.region002	0.00562336	0.988785	1
AP009386.1.region004	CP090672.1.region003	0.148819	0.72451	0.9
AP009386.1.region004	CP090678.1.region006	0.214902	0.616379	0.842105
AP009386.1.region004	CP090681.1.region005	0.0270106	0.946708	0.952381
AP009386.1.region004	CP090686.1.region003	0.148819	0.72451	0.9
AP009386.1.region004	CP090688.1.region005	0.0270106	0.946708	0.952381
AP009386.1.region004	CP090696.1.region001	0.183638	0.666447	0.9
AP009386.1.region004	CP090702.1.region002	0.182917	0.667624	0.9
AP009386.1.region004	CP090705.1.region005	0.182337	0.668574	0.9
AP009386.1.region004	CP090715.1.region003	0.182337	0.668574	0.9
AP009386.1.region004	CP090717.1.region003	0.0270106	0.946708	0.952381
AP009386.1.region004	CP090722.1.region002	0.183638	0.666447	0.9
AP009386.1.region004	CP090735.1.region002	0.188201	0.659018	0.9
AP009386.1.region004	CP090742.1.region003	0.188201	0.659018	0.9
AP009386.1.region004	CP090745.1.region005	0.148819	0.72451	0.9
AP009386.1.region004	CP090748.1.region005	0.182287	0.668654	0.9
AP009386.1.region004	CP090758.1.region003	0.148819	0.72451	0.9
AP009386.1.region004	CP090765.1.region003	0.0270106	0.946708	0.952381
AP009386.1.region004	CP090769.1.region002	0.183638	0.666447	0.9
AP009386.1.region004	CP090773.1.region005	0.182687	0.668001	0.9
AP009386.1.region004	CP090776.1.region005	0.182687	0.668001	0.9
AP009386.1.region004	CP090778.1.region003	0.148819	0.72451	0.9
AP009386.1.region004	CP090781.1.region005	0.148819	0.72451	0.9
AP009386.1.region004	CP102459.1.region002	0.0316668	0.937669	0.952381
AP009386.1.region004	CP102473.1.region005	0.182548	0.668229	0.9
AP018112.1.region008	CP000459.1.region001	0.149453	0.72343	0.681818
AP018112.1.region008	CP000959.1.region003	0.249656	0.563016	0.6875
AP018112.1.region008	CP007786.1.region003	0.27189	0.530144	0.736842
AP018112.1.region008	CP011918.1.region003	0.162737	0.701009	0.647059
AP018112.1.region008	CP013372.1.region001	0.214914	0.61636	0.731707
AP018112.1.region008	CP013396.1.region002	0.0907892	0.826664	0.666667
AP018112.1.region008	CP013452.1.region002	0.192504	0.65205	0.783784
AP018112.1.region008	CP015034.1.region008	0.110305	0.791557	0.621622
AP018112.1.region008	CP015036.1.region001	0.161789	0.702598	0.611111
AP018112.1.region008	CP017239.1.region002	0.139729	0.740066	0.609756
AP018112.1.region008	CP019668.1.region003	0.259357	0.548551	0.55
AP018112.1.region008	CP019670.1.region009	0.221759	0.605659	0.585366
AP018112.1.region008	CP019672.1.region002	0.120596	0.773351	0.583333
AP018112.1.region008	CP053301.1.region002	0.130036	0.756838	0.619048
AP018112.1.region008	CP060040.1.region009	0.261107	0.545963	0.536585
AP018112.1.region008	CP073669.1.region008	0.1708	0.687572	0.595238
AP018112.1.region008	CP073676.1.region010	0.161789	0.702598	0.611111
AP018112.1.region008	CP073704.1.region001	0.170856	0.68748	0.595238
AP018112.1.region008	CP078071.1.region009	0.161069	0.703805	0.641026
AP018112.1.region008	CP090484.1.region006	0.16378	0.699263	0.840909
AP018112.1.region008	CP090677.1.region002	0.184547	0.664963	0.52381
AP018112.1.region008	CP090761.1.region009	0.184547	0.664963	0.52381
AP018112.1.region008	CP090764.1.region002	0.184547	0.664963	0.52381
AP018112.1.region008	CP091013.1.region008	0.213392	0.618753	0.690476
AP018112.1.region008	CP102476.1.region001	0.130036	0.756838	0.619048
AP018112.1.region008	HG938371.2.region002	0.226623	0.598112	0.631579
AP018112.1.region008	LR890524.1.region007	0.202833	0.635475	0.641026
CP000010.1.region002	CP000124.1.region002	0.045428	0.911208	0.804348
CP000010.1.region002	CP000526.1.region002	0.0117414	0.976655	0.857143
CP000010.1.region002	CP000546.1.region001	0.0228396	0.954842	0.803922
CP000010.1.region002	CP000570.1.region002	0.0389025	0.923708	0.847826
CP000010.1.region002	CP003781.1.region002	0.0601289	0.883358	0.808511
CP000010.1.region002	CP003976.1.region006	0.142402	0.735475	0.847826
CP000010.1.region002	CP004001.1.region006	0.0388115	0.923883	0.866667
CP000010.1.region002	CP004003.1.region007	0.129987	0.756923	0.808511
CP000010.1.region002	CP004023.1.region006	0.0515703	0.899519	0.808511
CP000010.1.region002	CP004042.1.region006	0.0593707	0.884784	0.808511
CP000010.1.region002	CP004089.1.region005	0.136641	0.745388	0.77551
CP000010.1.region002	CP004095.1.region003	0.200883	0.638588	0.787234
CP000010.1.region002	CP004117.1.region004	0.134369	0.749316	0.826087
CP000010.1.region002	CP004368.1.region005	0.0805287	0.845427	0.826087
CP000010.1.region002	CP004377.1.region005	0.171919	0.685718	0.826087
CP000010.1.region002	CP004379.1.region002	0.0503574	0.901821	0.808511
CP000010.1.region002	CP004381.1.region003	0.134859	0.748469	0.808511
CP000010.1.region002	CP004383.1.region006	0.123687	0.767925	0.847826
CP000010.1.region002	CP004385.1.region005	0.123704	0.767895	0.847826
CP000010.1.region002	CP006470.1.region002	0.0499439	0.902607	0.826087
CP000010.1.region002	CP007802.1.region005	0.0228396	0.954842	0.84
CP000010.1.region002	CP008704.1.region005	0.0432131	0.915441	0.764706
CP000010.1.region002	CP008711.1.region002	0.0113183	0.977492	0.857143
CP000010.1.region002	CP008723.1.region005	0.011158	0.977809	0.823529
CP000010.1.region002	CP008732.2.region005	0.0110902	0.977943	0.875
CP000010.1.region002	CP008755.1.region007	0.0448111	0.912386	0.822222
CP000010.1.region002	CP008758.1.region005	0.0426013	0.916612	0.866667
CP000010.1.region002	CP008777.1.region006	0.0492839	0.903861	0.808511
CP000010.1.region002	CP008780.1.region003	0.050505	0.901541	0.808511
CP000010.1.region002	CP008781.1.region006	0.0372176	0.92695	0.866667
CP000010.1.region002	CP008784.1.region007	0.0261825	0.948321	0.847826
CP000010.1.region002	CP008785.1.region009	0.123351	0.768513	0.847826
CP000010.1.region002	CP008834.1.region008	0.048373	0.905594	0.808511
CP000010.1.region002	CP008892.1.region007	0.0377547	0.925916	0.847826
CP000010.1.region002	CP008894.1.region002	0.0225349	0.955438	0.847826
CP000010.1.region002	CP008909.1.region001	0.0388784	0.923755	0.766667
CP000010.1.region002	CP008911.1.region007	0.0449287	0.912161	0.804348
CP000010.1.region002	CP009128.1.region007	0.0384744	0.924532	0.847826
CP000010.1.region002	CP009148.1.region001	0	1	1
CP000010.1.region002	CP009151.1.region006	0.0495333	0.903387	0.808511
CP000010.1.region002	CP009157.1.region005	0.0614081	0.880955	0.804348
CP000010.1.region002	CP009161.1.region002	0.0358964	0.929496	0.808511
CP000010.1.region002	CP009162.1.region001	0.0233417	0.953861	0.85
CP000010.1.region002	CP009165.1.region006	0.0495333	0.903387	0.808511
CP000010.1.region002	CP009209.1.region005	0.152184	0.718792	0.826087
CP000010.1.region002	CP009235.1.region003	0.0409879	0.919704	0.866667
CP000010.1.region002	CP009298.1.region007	0.0384744	0.924532	0.847826
CP000010.1.region002	CP009337.1.region004	0.0550977	0.89284	0.745098
CP000010.1.region002	CP009474.1.region006	0.03548	0.930299	0.808511
CP000010.1.region002	CP009478.1.region001	0.0518424	0.899003	0.808511
CP000010.1.region002	CP009485.1.region003	0.0507845	0.90101	0.808511
CP000010.1.region002	CP009535.1.region007	0.0286507	0.943519	0.829268
CP000010.1.region002	CP009538.1.region007	0.0448827	0.912249	0.822222
CP000010.1.region002	CP009545.1.region001	0.0389025	0.923708	0.847826
CP000010.1.region002	CP009549.1.region003	0.199986	0.640023	0.77551
CP000010.1.region002	CP009551.1.region006	0.0598862	0.883814	0.822222
CP000010.1.region002	CP009585.1.region006	0.0232306	0.954079	0.847826
CP000010.1.region002	CP009587.1.region003	0.0337376	0.933663	0.82
CP000010.1.region002	CP009642.1.region003	0.0117414	0.976655	0.857143
CP000010.1.region002	CP009707.1.region005	0.0111624	0.9778	0.857143
CP000010.1.region002	CP009725.1.region003	0.0122904	0.97557	0.823529
CP000010.1.region002	CP009727.1.region003	0.0122904	0.97557	0.823529
CP000010.1.region002	CP009729.1.region003	0.0122904	0.97557	0.823529
CP000010.1.region002	CP009731.1.region003	0.0122904	0.97557	0.823529
CP000010.1.region002	CP009733.1.region003	0.00129242	0.997417	0.980769
CP000010.1.region002	CP009735.1.region003	0.0122904	0.97557	0.823529
CP000010.1.region002	CP009737.1.region003	0.0122904	0.97557	0.823529
CP000010.1.region002	CP009739.1.region003	0.0122904	0.97557	0.823529
CP000010.1.region002	CP009899.1.region003	0.033791	0.93356	0.826087
CP000010.1.region002	CP009929.1.region002	0.00970874	0.980677	1
CP000010.1.region002	CP009931.1.region002	0	1	1
CP000010.1.region002	CP010017.1.region001	0.119889	0.774596	0.795918
CP000010.1.region002	CP010065.1.region004	0.0110792	0.977964	0.875
CP000010.1.region002	CP010348.1.region003	0.0122904	0.97557	0.823529
CP000010.1.region002	CP010973.1.region002	0.0392351	0.923069	0.847826
CP000010.1.region002	CP012041.1.region001	0.0516996	0.899274	0.808511
CP000010.1.region002	CP012515.1.region002	0.0403443	0.920939	0.847826
CP000010.1.region002	CP012517.1.region002	0.0403443	0.920939	0.847826
CP000010.1.region002	CP012576.1.region005	0.037586	0.926241	0.847826
CP000010.1.region002	CP013357.1.region007	0.214605	0.616845	0.716981
CP000010.1.region002	CP013358.1.region007	0.216997	0.613094	0.716981
CP000010.1.region002	CP013360.1.region004	0.125338	0.765033	0.8125
CP000010.1.region002	CP013380.1.region003	0.190214	0.655753	0.77551
CP000010.1.region002	CP013386.1.region004	0.235465	0.584514	0.74
CP000010.1.region002	CP013389.1.region009	0.209902	0.624254	0.595745
CP000010.1.region002	CP013409.1.region005	0.149046	0.724122	0.77551
CP000010.1.region002	CP013411.1.region002	0.119889	0.774596	0.795918
CP000010.1.region002	CP016636.1.region001	0.0742977	0.856925	0.804348
CP000010.1.region002	CP016909.1.region006	0.0261825	0.948321	0.847826
CP000010.1.region002	CP016911.1.region006	0.0399956	0.921609	0.847826
CP000010.1.region002	CP017044.1.region008	0.050979	0.900641	0.808511
CP000010.1.region002	CP017046.1.region008	0.0525616	0.89764	0.808511
CP000010.1.region002	CP017048.1.region008	0.0525616	0.89764	0.808511
CP000010.1.region002	CP017050.1.region006	0.0499439	0.902607	0.826087
CP000010.1.region002	CP017052.1.region006	0.0499439	0.902607	0.826087
CP000010.1.region002	CP017175.1.region003	0.236591	0.582794	0.510204
CP000010.1.region002	CP018054.1.region005	0.0363763	0.928571	0.808511
CP000010.1.region002	CP018369.1.region001	0.0359497	0.929393	0.808511
CP000010.1.region002	CP018372.1.region002	0.0495327	0.903388	0.804348
CP000010.1.region002	CP018373.1.region007	0.0501697	0.902178	0.804348
CP000010.1.region002	CP018380.1.region001	0.0361564	0.928994	0.808511
CP000010.1.region002	CP018383.1.region003	0.0346596	0.931882	0.826087
CP000010.1.region002	CP018384.1.region002	0.0469357	0.908332	0.804348
CP000010.1.region002	CP018387.1.region002	0.0360456	0.929208	0.808511
CP000010.1.region002	CP018389.1.region001	0.0364025	0.92852	0.808511
CP000010.1.region002	CP018391.1.region004	0.0974755	0.81455	0.808511
CP000010.1.region002	CP018399.1.region004	0.0367278	0.927893	0.808511
CP000010.1.region002	CP018400.1.region001	0.0679351	0.868745	0.8
CP000010.1.region002	CP018403.1.region006	0.0426235	0.91657	0.808511
CP000010.1.region002	CP018405.1.region005	0.0426235	0.91657	0.808511
CP000010.1.region002	CP018406.1.region005	0.0359178	0.929455	0.808511
CP000010.1.region002	CP018408.1.region003	0.0446623	0.91267	0.808511
CP000010.1.region002	CP018410.1.region001	0.0523315	0.898076	0.787234
CP000010.1.region002	CP018413.1.region002	0.0354275	0.9304	0.808511
CP000010.1.region002	CP018416.1.region003	0.0363763	0.928571	0.808511
CP000010.1.region002	CP018418.1.region002	0.0367278	0.927893	0.808511
CP000010.1.region002	CP019042.1.region004	0.0497838	0.902911	0.826087
CP000010.1.region002	CP020390.1.region003	0.123632	0.768021	0.847826
CP000010.1.region002	CP020392.1.region006	0.136641	0.745388	0.77551
CP000010.1.region002	CP022214.1.region006	0.188784	0.658072	0.886364
CP000010.1.region002	CP022217.1.region005	0.123639	0.768009	0.866667
CP000010.1.region002	CP023499.1.region004	0.200883	0.638588	0.787234
CP000010.1.region002	CP023775.1.region002	0.0497048	0.903061	0.826087
CP000010.1.region002	CP025264.1.region006	0.050505	0.901541	0.808511
CP000010.1.region002	CP025302.1.region002	0.0575164	0.888275	0.826087
CP000010.1.region002	CP025304.1.region002	0.0647958	0.874607	0.804348
CP000010.1.region002	CP025306.1.region002	0.0571398	0.888985	0.808511
CP000010.1.region002	CP033702.1.region001	0.0389982	0.923524	0.847826
CP000010.1.region002	CP033703.1.region002	0.0494318	0.90358	0.808511
CP000010.1.region002	CP033705.1.region003	0.0564042	0.890373	0.765957
CP000010.1.region002	CP036452.1.region003	0.0561931	0.890771	0.765957
CP000010.1.region002	CP036454.1.region003	0.0565299	0.890136	0.782609
CP000010.1.region002	CP037758.1.region003	0.051315	0.900003	0.804348
CP000010.1.region002	CP037760.1.region004	0.0453958	0.911269	0.804348
CP000010.1.region002	CP037970.1.region003	0.0452866	0.911478	0.804348
CP000010.1.region002	CP037972.1.region003	0.0558656	0.89139	0.782609
CP000010.1.region002	CP037974.1.region003	0.0574159	0.888465	0.782609
CP000010.1.region002	CP037976.1.region003	0.0619413	0.879954	0.765957
CP000010.1.region002	CP038195.1.region003	0.0457275	0.910636	0.777778
CP000010.1.region002	CP038214.1.region002	0.0596902	0.884183	0.804348
CP000010.1.region002	CP038216.1.region002	0.252328	0.559013	0.5
CP000010.1.region002	CP038218.1.region005	0.0596902	0.884183	0.804348
CP000010.1.region002	CP038220.1.region001	0.0596902	0.884183	0.804348
CP000010.1.region002	CP038222.1.region004	0.0596902	0.884183	0.804348
CP000010.1.region002	CP038224.1.region006	0.0596902	0.884183	0.804348
CP000010.1.region002	CP038226.1.region006	0.0596902	0.884183	0.804348
CP000010.1.region002	CP038805.1.region005	0.0378873	0.925661	0.847826
CP000010.1.region002	CP050020.1.region002	0.123512	0.768232	0.829787
CP000010.1.region002	CP065683.1.region008	0.214605	0.616845	0.716981
CP000010.1.region002	CP065686.1.region003	0.207076	0.628728	0.77551
CP000010.1.region002	CP068709.1.region005	0.123704	0.767895	0.847826
CP000010.1.region002	CP069360.1.region006	0.141892	0.736349	0.73913
CP000010.1.region002	CP071746.1.region005	0.0439917	0.913952	0.866667
CP000010.1.region002	CP071749.1.region005	0.034094	0.932974	0.826087
CP000010.1.region002	CP071751.1.region007	0.0448658	0.912281	0.826087
CP000010.1.region002	CP071754.2.region005	0.0463683	0.909413	0.822222
CP000010.1.region002	CP071757.1.region006	0.0599076	0.883774	0.804348
CP000010.1.region002	CP071759.1.region004	0.034094	0.932974	0.826087
CP000010.1.region002	CP071761.1.region005	0.0229288	0.954668	0.847826
CP000010.1.region002	CP073722.1.region005	0.0492075	0.904006	0.808511
CP000010.1.region002	CP073725.1.region005	0.0492075	0.904006	0.808511
CP000010.1.region002	CP073728.1.region005	0.0492075	0.904006	0.808511
CP000010.1.region002	CP073731.1.region001	0.0492075	0.904006	0.808511
CP000010.1.region002	CP073734.1.region005	0.0492075	0.904006	0.808511
CP000010.1.region002	CP073737.1.region005	0.0492075	0.904006	0.808511
CP000010.1.region002	CP073740.1.region005	0.0492075	0.904006	0.808511
CP000010.1.region002	CP076297.1.region005	0.0439917	0.913952	0.866667
CP000010.1.region002	CP111136.1.region006	0.050505	0.901541	0.808511
CP000010.1.region002	CP111139.1.region006	0.0630165	0.877938	0.822222
CP000010.1.region002	CP111141.1.region002	0.050505	0.901541	0.808511
CP000010.1.region002	CP116403.1.region005	0.0360445	0.92921	0.808511
CP000010.1.region002	CP116601.1.region005	0.0360445	0.92921	0.808511
CP000010.1.region002	LK936442.1.region002	0.0349151	0.931389	0.844444
CP000010.1.region002	LR595894.1.region002	0.0575164	0.888275	0.826087
CP000010.1.region002	LR595896.1.region002	0.0571398	0.888985	0.808511
CP000010.1.region002	LR595898.1.region002	0.0647958	0.874607	0.804348
CP000010.1.region002	OW622535.1.region016	0.0291054	0.942636	0.803922
CP000011.2.region003	CP008710.1.region002	0.0843968	0.838329	0.974359
CP000011.2.region003	CP009147.1.region008	0	1	1
CP000011.2.region003	CP009708.1.region008	0.053732	0.895423	0.878049
CP000011.2.region003	CP009930.1.region010	0	1	1
CP000011.2.region003	CP009932.1.region009	0	1	1
CP000011.2.region003	CP010066.1.region004	4.95e-05	0.999901	0.975
CP000011.2.region003	CP017176.1.region006	0.197418	0.644138	0.65
CP000011.2.region007	CP000125.1.region014	0.00959702	0.980898	0.98
CP000011.2.region007	CP000545.1.region011	0.000474944	0.99905	1
CP000011.2.region007	CP000571.1.region004	0.02126	0.957932	0.96
CP000011.2.region007	CP003782.1.region004	0.00878423	0.982509	0.98
CP000011.2.region007	CP003977.1.region012	0.0135584	0.973067	0.98
CP000011.2.region007	CP004002.1.region005	0.0384121	0.924651	0.92
CP000011.2.region007	CP004004.1.region014	0.0318919	0.937233	0.94
CP000011.2.region007	CP004024.1.region015	0.0314656	0.938059	0.94
CP000011.2.region007	CP004043.1.region002	0.0314656	0.938059	0.94
CP000011.2.region007	CP004090.1.region010	0.130286	0.756402	0.88
CP000011.2.region007	CP004096.1.region003	0.0773128	0.851352	0.960784
CP000011.2.region007	CP004098.1.region013	0.140541	0.73867	0.830189
CP000011.2.region007	CP004118.1.region005	0.271598	0.530569	0.818182
CP000011.2.region007	CP004369.1.region011	0.0108486	0.97842	0.98
CP000011.2.region007	CP004378.1.region015	0.0113122	0.977504	0.98
CP000011.2.region007	CP004380.1.region011	0.0100526	0.979996	0.98
CP000011.2.region007	CP004382.1.region007	0.1329	0.751862	0.862745
CP000011.2.region007	CP004384.1.region009	0.132664	0.752271	0.862745
CP000011.2.region007	CP004386.1.region010	0.13333	0.751118	0.862745
CP000011.2.region007	CP006469.1.region001	0.00706281	0.985924	1
CP000011.2.region007	CP007801.1.region010	0.0102531	0.979599	1
CP000011.2.region007	CP008710.1.region005	0.0209381	0.958562	0.96
CP000011.2.region007	CP008731.2.region006	0.000208186	0.999584	1
CP000011.2.region007	CP008754.1.region013	0.00967096	0.980752	0.98
CP000011.2.region007	CP008759.1.region004	0.00878423	0.982509	0.98
CP000011.2.region007	CP008778.1.region001	0.0120726	0.976001	0.976744
CP000011.2.region007	CP008782.1.region012	0.00878423	0.982509	0.98
CP000011.2.region007	CP008783.1.region008	0.00982466	0.980447	0.98
CP000011.2.region007	CP008785.1.region004	0.13461	0.748899	0.830189
CP000011.2.region007	CP008835.1.region012	0.0100526	0.979996	0.98
CP000011.2.region007	CP008891.1.region005	0.00946111	0.981167	0.98
CP000011.2.region007	CP008893.1.region016	0.00898768	0.982105	0.98
CP000011.2.region007	CP008910.1.region008	0.00982466	0.980447	0.98
CP000011.2.region007	CP008912.1.region011	0.0102298	0.979645	0.98
CP000011.2.region007	CP009127.1.region006	0.00902366	0.982034	0.98
CP000011.2.region007	CP009147.1.region012	0	1	1
CP000011.2.region007	CP009150.1.region003	0.011396	0.977338	0.979167
CP000011.2.region007	CP009156.1.region004	0.0156889	0.968868	0.98
CP000011.2.region007	CP009160.1.region002	0.0298721	0.941148	0.94
CP000011.2.region007	CP009163.1.region006	0.0290202	0.942802	0.94
CP000011.2.region007	CP009164.1.region009	0.0112436	0.977639	0.98
CP000011.2.region007	CP009210.1.region007	0.0108486	0.97842	0.98
CP000011.2.region007	CP009234.1.region005	0.00921873	0.981648	0.98
CP000011.2.region007	CP009297.1.region005	0.00902366	0.982034	0.98
CP000011.2.region007	CP009338.1.region005	0.000474944	0.99905	1
CP000011.2.region007	CP009473.1.region009	0.0346638	0.931874	0.94
CP000011.2.region007	CP009477.1.region005	0.00970695	0.98068	0.98
CP000011.2.region007	CP009484.1.region005	0.0111188	0.977886	0.98
CP000011.2.region007	CP009487.1.region005	0.149212	0.723841	0.413043
CP000011.2.region007	CP009536.1.region007	0.00990408	0.98029	0.98
CP000011.2.region007	CP009537.1.region011	0.0109885	0.978144	0.98
CP000011.2.region007	CP009546.1.region009	0.02126	0.957932	0.96
CP000011.2.region007	CP009550.1.region004	0.0287828	0.943263	0.94
CP000011.2.region007	CP009586.1.region009	0.00911392	0.981855	0.98
CP000011.2.region007	CP009588.1.region011	0.000276235	0.999448	1
CP000011.2.region007	CP009643.1.region007	0.000313779	0.999373	1
CP000011.2.region007	CP009708.1.region006	0.0209381	0.958562	0.96
CP000011.2.region007	CP009898.1.region003	0.008725	0.982626	0.98
CP000011.2.region007	CP009930.1.region006	0	1	1
CP000011.2.region007	CP009932.1.region006	0	1	1
CP000011.2.region007	CP010018.1.region007	0.131747	0.753863	0.862745
CP000011.2.region007	CP010066.1.region007	0.00118119	0.997639	1
CP000011.2.region007	CP012042.1.region011	0.038108	0.925236	0.98
CP000011.2.region007	CP012516.1.region004	0.029557	0.94176	0.94
CP000011.2.region007	CP012518.1.region004	0.029557	0.94176	0.94
CP000011.2.region007	CP012577.1.region003	0.00928772	0.981511	0.98
CP000011.2.region007	CP013356.1.region010	0.124805	0.765966	0.9
CP000011.2.region007	CP013359.1.region009	0.132855	0.75194	0.884615
CP000011.2.region007	CP013361.1.region012	0.131356	0.754543	0.88
CP000011.2.region007	CP013387.1.region003	0.153358	0.716802	0.882353
CP000011.2.region007	CP013388.1.region012	0.124267	0.766908	0.921569
CP000011.2.region007	CP013410.1.region014	0.130286	0.756402	0.88
CP000011.2.region007	CP013413.1.region012	0.131747	0.753863	0.862745
CP000011.2.region007	CP013418.1.region008	0.127884	0.760586	0.918367
CP000011.2.region007	CP013425.1.region005	0.12642	0.763141	0.92
CP000011.2.region007	CP013458.1.region010	0.137436	0.744017	0.92
CP000011.2.region007	CP016637.1.region002	0.0136551	0.972876	0.98
CP000011.2.region007	CP016910.1.region004	0.0262581	0.948173	0.98
CP000011.2.region007	CP016912.1.region004	0.0241987	0.952188	0.98
CP000011.2.region007	CP017045.1.region012	0.0282206	0.944355	0.94
CP000011.2.region007	CP017047.1.region012	0.0289098	0.943016	0.94
CP000011.2.region007	CP017049.1.region012	0.0289098	0.943016	0.94
CP000011.2.region007	CP017051.1.region012	0.0108486	0.97842	0.98
CP000011.2.region007	CP017053.1.region012	0.0108486	0.97842	0.98
CP000011.2.region007	CP017176.1.region005	0.000314149	0.999372	1
CP000011.2.region007	CP018055.1.region011	0.0110932	0.977937	0.98
CP000011.2.region007	CP018370.1.region005	0.0230111	0.954507	0.96
CP000011.2.region007	CP018371.1.region003	0.0192673	0.961837	0.941176
CP000011.2.region007	CP018374.1.region011	0.00990408	0.98029	0.98
CP000011.2.region007	CP018381.1.region007	0.0118907	0.97636	0.98
CP000011.2.region007	CP018382.1.region007	0.0262597	0.94817	0.98
CP000011.2.region007	CP018386.1.region015	0.0104855	0.979139	0.98
CP000011.2.region007	CP018388.1.region006	0.0111339	0.977856	0.98
CP000011.2.region007	CP018390.1.region005	0.00765408	0.98475	0.98
CP000011.2.region007	CP018392.1.region004	0.00955022	0.980991	0.98
CP000011.2.region007	CP018398.1.region011	0.00899894	0.982083	0.98
CP000011.2.region007	CP018401.1.region007	0.0335	0.934122	0.98
CP000011.2.region007	CP018402.1.region006	0.0208136	0.958806	0.98
CP000011.2.region007	CP018404.1.region005	0.0112833	0.977561	0.98
CP000011.2.region007	CP018407.1.region018	0.00959204	0.980908	0.98
CP000011.2.region007	CP018409.1.region014	0.0191224	0.962121	0.98
CP000011.2.region007	CP018411.1.region001	0.0096929	0.980708	0.98
CP000011.2.region007	CP018412.1.region010	0.0188526	0.96265	0.96
CP000011.2.region007	CP018415.1.region006	0.0200488	0.960304	0.96
CP000011.2.region007	CP018417.1.region006	0.0113331	0.977462	0.98
CP000011.2.region007	CP018419.1.region002	0.023381	0.953785	0.98
CP000011.2.region007	CP019043.1.region008	0.00803687	0.983991	0.98
CP000011.2.region007	CP020389.1.region009	0.132671	0.75226	0.862745
CP000011.2.region007	CP020391.1.region002	0.130286	0.756402	0.88
CP000011.2.region007	CP022215.1.region005	0.195697	0.646903	0.862745
CP000011.2.region007	CP022216.1.region009	0.132877	0.751902	0.862745
CP000011.2.region007	CP023498.1.region001	0.0773128	0.851352	0.960784
CP000011.2.region007	CP023776.1.region005	0.0202372	0.959935	0.901961
CP000011.2.region007	CP025265.1.region003	0.00953222	0.981026	0.98
CP000011.2.region007	CP025303.1.region004	0.0223246	0.955849	0.98
CP000011.2.region007	CP025305.1.region004	0.0300585	0.940786	0.98
CP000011.2.region007	CP025307.1.region004	0.022447	0.95561	0.98
CP000011.2.region007	CP033701.1.region001	0.00934693	0.981394	0.98
CP000011.2.region007	CP033704.1.region012	0.0626357	0.878652	0.979167
CP000011.2.region007	CP033706.1.region009	0.00949488	0.9811	0.98
CP000011.2.region007	CP033855.1.region004	0.149532	0.723296	0.404255
CP000011.2.region007	CP036451.1.region004	0.0101379	0.979827	0.98
CP000011.2.region007	CP036453.1.region004	0.0101478	0.979807	0.98
CP000011.2.region007	CP037757.1.region004	0.0100425	0.980016	0.98
CP000011.2.region007	CP037759.1.region004	0.00980036	0.980495	0.98
CP000011.2.region007	CP037969.1.region004	0.00954006	0.981011	0.98
CP000011.2.region007	CP037971.1.region004	0.0108113	0.978494	0.98
CP000011.2.region007	CP037973.1.region004	0.0108113	0.978494	0.98
CP000011.2.region007	CP037975.1.region004	0.0109323	0.978255	0.98
CP000011.2.region007	CP038194.1.region004	0.0108113	0.978494	0.98
CP000011.2.region007	CP038215.1.region009	0.028519	0.943775	0.94
CP000011.2.region007	CP038217.1.region012	0.0647844	0.874628	0.9
CP000011.2.region007	CP038219.1.region009	0.0285795	0.943658	0.94
CP000011.2.region007	CP038221.1.region002	0.028519	0.943775	0.94
CP000011.2.region007	CP038223.1.region008	0.028519	0.943775	0.94
CP000011.2.region007	CP038225.1.region010	0.028519	0.943775	0.94
CP000011.2.region007	CP038227.1.region007	0.028519	0.943775	0.94
CP000011.2.region007	CP038806.1.region004	0.00758781	0.984882	0.98
CP000011.2.region007	CP040532.1.region004	0.0261597	0.948365	0.98
CP000011.2.region007	CP050021.1.region012	0.133586	0.750674	0.862745
CP000011.2.region007	CP065684.1.region010	0.124805	0.765966	0.9
CP000011.2.region007	CP068710.1.region006	0.132568	0.752439	0.830189
CP000011.2.region007	CP069361.1.region012	0.0295781	0.941719	0.94
CP000011.2.region007	CP071747.1.region011	0.0177792	0.964758	0.96
CP000011.2.region007	CP071750.1.region008	0.00868995	0.982696	0.98
CP000011.2.region007	CP071752.1.region010	0.0294324	0.942001	0.94
CP000011.2.region007	CP071755.2.region003	0.00945	0.981189	0.98
CP000011.2.region007	CP071758.1.region006	0.0277809	0.94521	0.94
CP000011.2.region007	CP071760.1.region011	0.00868995	0.982696	0.98
CP000011.2.region007	CP071762.1.region012	0.0100785	0.979945	0.979167
CP000011.2.region007	CP073723.1.region016	0.00919624	0.981692	0.921569
CP000011.2.region007	CP073726.1.region016	0.0286238	0.943572	0.854545
CP000011.2.region007	CP073729.1.region009	0.00919624	0.981692	0.921569
CP000011.2.region007	CP073732.1.region006	0.00919624	0.981692	0.921569
CP000011.2.region007	CP073735.1.region007	0.00919624	0.981692	0.921569
CP000011.2.region007	CP073738.1.region015	0.00919624	0.981692	0.921569
CP000011.2.region007	CP073741.1.region001	0.00919624	0.981692	0.921569
CP000011.2.region007	CP076298.1.region015	0.0177792	0.964758	0.96
CP000011.2.region007	CP116404.1.region003	0.00776089	0.984538	0.98
CP000011.2.region007	CP116600.1.region008	0.00776089	0.984538	0.98
CP000011.2.region007	LK936443.1.region004	0.00907818	0.981926	0.98
CP000011.2.region007	LR595895.1.region004	0.0223246	0.955849	0.98
CP000011.2.region007	LR595897.1.region004	0.022447	0.95561	0.98
CP000011.2.region007	LR595899.1.region004	0.0300585	0.940786	0.98
CP000011.2.region007	OW622535.1.region010	0.000474944	0.99905	1
CP000124.1.region002	CP000526.1.region002	0.0417774	0.918191	0.88
CP000124.1.region002	CP000546.1.region001	0.0828331	0.841195	0.82
CP000124.1.region002	CP000570.1.region002	0.0490915	0.904227	0.93617
CP000124.1.region002	CP003781.1.region002	0.0517517	0.899175	0.957447
CP000124.1.region002	CP003976.1.region006	0.143898	0.732911	0.93617
CP000124.1.region002	CP004001.1.region006	0.0591258	0.885244	0.914894
CP000124.1.region002	CP004003.1.region007	0.112438	0.787766	0.957447
CP000124.1.region002	CP004023.1.region006	0.0410542	0.919577	0.957447
CP000124.1.region002	CP004042.1.region006	0.0481378	0.906042	0.957447
CP000124.1.region002	CP004089.1.region005	0.193084	0.651113	0.795918
CP000124.1.region002	CP004095.1.region003	0.269854	0.533113	0.734694
CP000124.1.region002	CP004117.1.region004	0.195425	0.64734	0.795918
CP000124.1.region002	CP004368.1.region005	0.0772994	0.851376	0.93617
CP000124.1.region002	CP004377.1.region005	0.133982	0.749988	0.977778
CP000124.1.region002	CP004379.1.region002	0.0391096	0.92331	0.957447
CP000124.1.region002	CP004381.1.region003	0.200845	0.638648	0.77551
CP000124.1.region002	CP004383.1.region006	0.190566	0.655183	0.795918
CP000124.1.region002	CP004385.1.region005	0.190555	0.655202	0.795918
CP000124.1.region002	CP006470.1.region002	0.049495	0.90346	0.93617
CP000124.1.region002	CP007802.1.region005	0.102364	0.805751	0.8
CP000124.1.region002	CP008704.1.region005	0.081591	0.843475	0.82
CP000124.1.region002	CP008711.1.region002	0.0413818	0.918949	0.88
CP000124.1.region002	CP008723.1.region005	0.081591	0.843475	0.82
CP000124.1.region002	CP008732.2.region005	0.0513273	0.89998	0.86
CP000124.1.region002	CP008755.1.region007	0.0349623	0.931298	0.93617
CP000124.1.region002	CP008758.1.region005	0.0627127	0.878508	0.914894
CP000124.1.region002	CP008777.1.region006	0.0371706	0.92704	0.957447
CP000124.1.region002	CP008780.1.region003	0.0394201	0.922714	0.957447
CP000124.1.region002	CP008781.1.region006	0.0579225	0.88751	0.914894
CP000124.1.region002	CP008784.1.region007	0.0359134	0.929463	0.93617
CP000124.1.region002	CP008785.1.region009	0.190009	0.656086	0.795918
CP000124.1.region002	CP008834.1.region008	0.0373048	0.926782	0.957447
CP000124.1.region002	CP008892.1.region007	0.0476432	0.906983	0.93617
CP000124.1.region002	CP008894.1.region002	0.0337063	0.933724	0.93617
CP000124.1.region002	CP008909.1.region001	0.0066723	0.9867	1
CP000124.1.region002	CP008911.1.region007	0.00225891	0.995487	1
CP000124.1.region002	CP009128.1.region007	0.0478143	0.906658	0.93617
CP000124.1.region002	CP009148.1.region001	0.132207	0.753064	0.787234
CP000124.1.region002	CP009151.1.region006	0.0377021	0.926017	0.957447
CP000124.1.region002	CP009157.1.region005	0.039532	0.922499	0.957447
CP000124.1.region002	CP009161.1.region002	0.0244086	0.951779	0.957447
CP000124.1.region002	CP009162.1.region001	0.014463	0.971283	0.97561
CP000124.1.region002	CP009165.1.region006	0.0377021	0.926017	0.957447
CP000124.1.region002	CP009209.1.region005	0.12493	0.765748	0.93617
CP000124.1.region002	CP009235.1.region003	0.0614996	0.880783	0.914894
CP000124.1.region002	CP009298.1.region007	0.0478143	0.906658	0.93617
CP000124.1.region002	CP009337.1.region004	0.0828331	0.841195	0.82
CP000124.1.region002	CP009474.1.region006	0.0254059	0.949834	0.957447
CP000124.1.region002	CP009478.1.region001	0.0405022	0.920636	0.957447
CP000124.1.region002	CP009485.1.region003	0.0400111	0.921579	0.957447
CP000124.1.region002	CP009535.1.region007	0.00773346	0.984593	1
CP000124.1.region002	CP009538.1.region007	0.063501	0.87703	0.87234
CP000124.1.region002	CP009545.1.region001	0.0490915	0.904227	0.93617
CP000124.1.region002	CP009549.1.region003	0.269	0.534361	0.72549
CP000124.1.region002	CP009551.1.region006	0.0479659	0.906369	0.93617
CP000124.1.region002	CP009585.1.region006	0.0333063	0.934497	0.93617
CP000124.1.region002	CP009587.1.region003	0.0848699	0.837463	0.795918
CP000124.1.region002	CP009642.1.region003	0.0417774	0.918191	0.88
CP000124.1.region002	CP009707.1.region005	0.0413818	0.918949	0.88
CP000124.1.region002	CP009725.1.region003	0.0874128	0.832815	0.82
CP000124.1.region002	CP009727.1.region003	0.082699	0.841441	0.82
CP000124.1.region002	CP009729.1.region003	0.0874128	0.832815	0.82
CP000124.1.region002	CP009731.1.region003	0.082699	0.841441	0.82
CP000124.1.region002	CP009733.1.region003	0.123024	0.769087	0.808511
CP000124.1.region002	CP009735.1.region003	0.082699	0.841441	0.82
CP000124.1.region002	CP009737.1.region003	0.082699	0.841441	0.82
CP000124.1.region002	CP009739.1.region003	0.082699	0.841441	0.82
CP000124.1.region002	CP009899.1.region003	0.0316992	0.937607	0.93617
CP000124.1.region002	CP009929.1.region002	0.142308	0.735635	0.787234
CP000124.1.region002	CP009931.1.region002	0.132207	0.753064	0.787234
CP000124.1.region002	CP010017.1.region001	0.2584	0.549971	0.693878
CP000124.1.region002	CP010065.1.region004	0.0514642	0.89972	0.86
CP000124.1.region002	CP010348.1.region003	0.0874128	0.832815	0.82
CP000124.1.region002	CP010973.1.region002	0.0492062	0.904009	0.93617
CP000124.1.region002	CP012041.1.region001	0.0402084	0.9212	0.957447
CP000124.1.region002	CP012515.1.region002	0.0503316	0.90187	0.93617
CP000124.1.region002	CP012517.1.region002	0.0503316	0.90187	0.93617
CP000124.1.region002	CP012576.1.region005	0.0489085	0.904575	0.93617
CP000124.1.region002	CP013357.1.region007	0.215064	0.616125	0.811321
CP000124.1.region002	CP013358.1.region007	0.217446	0.612391	0.811321
CP000124.1.region002	CP013360.1.region004	0.192507	0.652045	0.8125
CP000124.1.region002	CP013380.1.region003	0.260116	0.547428	0.72549
CP000124.1.region002	CP013386.1.region004	0.202857	0.635436	0.895833
CP000124.1.region002	CP013389.1.region009	0.234664	0.58574	0.692308
CP000124.1.region002	CP013409.1.region005	0.204975	0.632065	0.795918
CP000124.1.region002	CP013411.1.region002	0.2584	0.549971	0.693878
CP000124.1.region002	CP016636.1.region001	0.0316686	0.937666	1
CP000124.1.region002	CP016909.1.region006	0.0359134	0.929463	0.93617
CP000124.1.region002	CP016911.1.region006	0.0542485	0.894446	0.93617
CP000124.1.region002	CP017044.1.region008	0.0396855	0.922204	0.957447
CP000124.1.region002	CP017046.1.region008	0.040436	0.920763	0.957447
CP000124.1.region002	CP017048.1.region008	0.040436	0.920763	0.957447
CP000124.1.region002	CP017050.1.region006	0.0495656	0.903326	0.93617
CP000124.1.region002	CP017052.1.region006	0.0495656	0.903326	0.93617
CP000124.1.region002	CP017175.1.region003	0.041187	0.919322	0.88
CP000124.1.region002	CP018054.1.region005	0.0243831	0.951828	0.957447
CP000124.1.region002	CP018369.1.region001	0.024942	0.950738	0.957447
CP000124.1.region002	CP018372.1.region002	0.0067742	0.986498	1
CP000124.1.region002	CP018373.1.region007	0.00726476	0.985523	1
CP000124.1.region002	CP018380.1.region001	0.0248786	0.950862	0.957447
CP000124.1.region002	CP018383.1.region003	0.0347092	0.931786	0.93617
CP000124.1.region002	CP018384.1.region002	0.00431861	0.991381	1
CP000124.1.region002	CP018387.1.region002	0.0249427	0.950737	0.957447
CP000124.1.region002	CP018389.1.region001	0.0263414	0.948011	0.957447
CP000124.1.region002	CP018391.1.region004	0.0812682	0.844068	0.957447
CP000124.1.region002	CP018399.1.region004	0.0252994	0.950041	0.957447
CP000124.1.region002	CP018400.1.region001	0.0463545	0.90944	0.911111
CP000124.1.region002	CP018403.1.region006	0.0300624	0.940779	0.957447
CP000124.1.region002	CP018405.1.region005	0.0300624	0.940779	0.957447
CP000124.1.region002	CP018406.1.region005	0.0247215	0.951168	0.957447
CP000124.1.region002	CP018408.1.region003	0.0326711	0.935725	0.957447
CP000124.1.region002	CP018410.1.region001	0.0396125	0.922344	0.93617
CP000124.1.region002	CP018413.1.region002	0.0253318	0.949978	0.957447
CP000124.1.region002	CP018416.1.region003	0.0243831	0.951828	0.957447
CP000124.1.region002	CP018418.1.region002	0.0252994	0.950041	0.957447
CP000124.1.region002	CP019042.1.region004	0.0478073	0.906671	0.93617
CP000124.1.region002	CP020390.1.region003	0.190415	0.655427	0.795918
CP000124.1.region002	CP020392.1.region006	0.193084	0.651113	0.795918
CP000124.1.region002	CP022214.1.region006	0.210401	0.623467	0.826087
CP000124.1.region002	CP022217.1.region005	0.190421	0.655418	0.8125
CP000124.1.region002	CP023499.1.region004	0.269854	0.533113	0.734694
CP000124.1.region002	CP023775.1.region002	0.0272788	0.946186	0.958333
CP000124.1.region002	CP025264.1.region006	0.0394201	0.922714	0.957447
CP000124.1.region002	CP025302.1.region002	0.059917	0.883756	0.93617
CP000124.1.region002	CP025304.1.region002	0.0472911	0.907654	0.934783
CP000124.1.region002	CP025306.1.region002	0.0448347	0.912341	0.957447
CP000124.1.region002	CP033702.1.region001	0.0495268	0.903399	0.93617
CP000124.1.region002	CP033703.1.region002	0.0376561	0.926106	0.957447
CP000124.1.region002	CP033705.1.region003	0.0434117	0.915061	0.914894
CP000124.1.region002	CP036452.1.region003	0.0441859	0.913581	0.914894
CP000124.1.region002	CP036454.1.region003	0.0247531	0.951107	0.933333
CP000124.1.region002	CP037758.1.region003	0.0641708	0.875776	0.893617
CP000124.1.region002	CP037760.1.region004	0.0540528	0.894816	0.893617
CP000124.1.region002	CP037970.1.region003	0.0537326	0.895422	0.893617
CP000124.1.region002	CP037972.1.region003	0.0344469	0.932293	0.913043
CP000124.1.region002	CP037974.1.region003	0.0553625	0.89234	0.893617
CP000124.1.region002	CP037976.1.region003	0.0492439	0.903937	0.914894
CP000124.1.region002	CP038195.1.region003	0.0447162	0.912567	0.891304
CP000124.1.region002	CP038214.1.region002	0.0175124	0.965282	1
CP000124.1.region002	CP038216.1.region002	0.0221514	0.956188	1
CP000124.1.region002	CP038218.1.region005	0.0175124	0.965282	1
CP000124.1.region002	CP038220.1.region001	0.0175124	0.965282	1
CP000124.1.region002	CP038222.1.region004	0.0175124	0.965282	1
CP000124.1.region002	CP038224.1.region006	0.0175124	0.965282	1
CP000124.1.region002	CP038226.1.region006	0.0175124	0.965282	1
CP000124.1.region002	CP038805.1.region005	0.0488701	0.904648	0.93617
CP000124.1.region002	CP050020.1.region002	0.19038	0.655485	0.795918
CP000124.1.region002	CP065683.1.region008	0.215064	0.616125	0.811321
CP000124.1.region002	CP065686.1.region003	0.275446	0.524979	0.72549
CP000124.1.region002	CP068709.1.region005	0.19038	0.655484	0.795918
CP000124.1.region002	CP069360.1.region006	0.133408	0.750982	0.833333
CP000124.1.region002	CP071746.1.region005	0.0361186	0.929067	0.914894
CP000124.1.region002	CP071749.1.region005	0.0361707	0.928967	0.93617
CP000124.1.region002	CP071751.1.region007	0.0455242	0.911024	0.93617
CP000124.1.region002	CP071754.2.region005	0.0355732	0.930119	0.93617
CP000124.1.region002	CP071757.1.region006	0.0175169	0.965273	1
CP000124.1.region002	CP071759.1.region004	0.0361707	0.928967	0.93617
CP000124.1.region002	CP071761.1.region005	0.0334151	0.934286	0.93617
CP000124.1.region002	CP073722.1.region005	0.0373536	0.926688	0.957447
CP000124.1.region002	CP073725.1.region005	0.0373536	0.926688	0.957447
CP000124.1.region002	CP073728.1.region005	0.0373536	0.926688	0.957447
CP000124.1.region002	CP073731.1.region001	0.0373536	0.926688	0.957447
CP000124.1.region002	CP073734.1.region005	0.0373536	0.926688	0.957447
CP000124.1.region002	CP073737.1.region005	0.0373536	0.926688	0.957447
CP000124.1.region002	CP073740.1.region005	0.0373536	0.926688	0.957447
CP000124.1.region002	CP076297.1.region005	0.0361186	0.929067	0.934783
CP000124.1.region002	CP111136.1.region006	0.0394201	0.922714	0.957447
CP000124.1.region002	CP111139.1.region006	0.0402329	0.921153	1
CP000124.1.region002	CP111141.1.region002	0.0394201	0.922714	0.957447
CP000124.1.region002	CP116403.1.region005	0.0264522	0.947795	0.957447
CP000124.1.region002	CP116601.1.region005	0.0264522	0.947795	0.957447
CP000124.1.region002	LK936442.1.region002	0.0222312	0.956032	0.9375
CP000124.1.region002	LR595894.1.region002	0.059917	0.883756	0.93617
CP000124.1.region002	LR595896.1.region002	0.0448347	0.912341	0.957447
CP000124.1.region002	LR595898.1.region002	0.0472911	0.907654	0.934783
CP000124.1.region002	OW622535.1.region016	0.0887191	0.830433	0.82
CP000125.1.region001	CP000571.1.region009	0.00598062	0.988075	1
CP000125.1.region001	CP004002.1.region010	0.00482136	0.990381	1
CP000125.1.region001	CP006469.1.region006	0.00666738	0.98671	1
CP000125.1.region001	CP008754.1.region001	0.00364587	0.992722	1
CP000125.1.region001	CP008759.1.region016	0.00198291	0.996038	1
CP000125.1.region001	CP008778.1.region012	0.00364619	0.992721	1
CP000125.1.region001	CP008779.1.region004	0.00427625	0.991466	1
CP000125.1.region001	CP008782.1.region007	0.00198291	0.996038	1
CP000125.1.region001	CP008835.1.region002	0.00297549	0.994058	1
CP000125.1.region001	CP008893.1.region005	0.00272809	0.994551	1
CP000125.1.region001	CP008912.1.region006	0.000333514	0.999333	1
CP000125.1.region001	CP009127.1.region011	0.000163036	0.999674	1
CP000125.1.region001	CP009150.1.region007	0.0350676	0.931094	1
CP000125.1.region001	CP009156.1.region015	0.00660044	0.986843	1
CP000125.1.region001	CP009160.1.region013	0.00877197	0.982533	1
CP000125.1.region001	CP009164.1.region005	0.0350676	0.931094	1
CP000125.1.region001	CP009210.1.region012	0.00690777	0.986232	1
CP000125.1.region001	CP009297.1.region010	0.000163036	0.999674	1
CP000125.1.region001	CP009473.1.region014	0.00550075	0.989029	1
CP000125.1.region001	CP009477.1.region010	0.00510368	0.989819	1
CP000125.1.region001	CP009484.1.region010	0.0101966	0.979711	1
CP000125.1.region001	CP009536.1.region013	0.00407548	0.991866	1
CP000125.1.region001	CP009546.1.region014	0.00598062	0.988075	1
CP000125.1.region001	CP009550.1.region009	0.00520258	0.989622	1
CP000125.1.region001	CP009586.1.region004	0.00196829	0.996067	1
CP000125.1.region001	CP009898.1.region008	0	1	1
CP000125.1.region001	CP010974.1.region008	0.000898235	0.998204	1
CP000125.1.region001	CP012042.1.region016	0.00643841	0.987165	1
CP000125.1.region001	CP012518.1.region009	0.00382394	0.992367	1
CP000125.1.region001	CP012577.1.region013	0.00475786	0.990507	1
CP000125.1.region001	CP016637.1.region014	0.00503174	0.989962	1
CP000125.1.region001	CP018055.1.region006	0.00383736	0.99234	1
CP000125.1.region001	CP018370.1.region010	0.00407548	0.991866	1
CP000125.1.region001	CP018374.1.region017	0.00407548	0.991866	1
CP000125.1.region001	CP018381.1.region002	0.00587555	0.988283	1
CP000125.1.region001	CP018382.1.region012	0.00484945	0.990325	1
CP000125.1.region001	CP018398.1.region015	0.00888644	0.982306	1
CP000125.1.region001	CP018401.1.region012	0.0018382	0.996327	1
CP000125.1.region001	CP018404.1.region010	0.00383736	0.99234	1
CP000125.1.region001	CP018407.1.region006	0.00412466	0.991768	1
CP000125.1.region001	CP018409.1.region002	0.00412466	0.991768	1
CP000125.1.region001	CP018417.1.region018	0.00388927	0.992237	1
CP000125.1.region001	CP018419.1.region013	0.00888644	0.982306	1
CP000125.1.region001	CP019043.1.region013	0.00481869	0.990386	1
CP000125.1.region001	CP025265.1.region008	0.00427625	0.991466	1
CP000125.1.region001	CP033701.1.region012	0.000902891	0.998195	1
CP000125.1.region001	CP033704.1.region007	0.00337149	0.993268	1
CP000125.1.region001	CP036453.1.region009	0.00534336	0.989342	1
CP000125.1.region001	CP038215.1.region014	0.00294158	0.994125	1
CP000125.1.region001	CP038219.1.region014	0.00294158	0.994125	1
CP000125.1.region001	CP038221.1.region013	0.00294158	0.994125	1
CP000125.1.region001	CP038223.1.region003	0.00294158	0.994125	1
CP000125.1.region001	CP038225.1.region005	0.00294158	0.994125	1
CP000125.1.region001	CP038227.1.region012	0.00294158	0.994125	1
CP000125.1.region001	CP038806.1.region015	0.00165884	0.996685	1
CP000125.1.region001	CP071747.1.region016	0.00629682	0.987446	1
CP000125.1.region001	CP071750.1.region013	0.00559335	0.988845	1
CP000125.1.region001	CP071752.1.region005	0.00454592	0.990929	1
CP000125.1.region001	CP071762.1.region001	0.00489851	0.990227	1
CP000125.1.region001	CP076298.1.region010	0.00629682	0.987446	1
CP000125.1.region001	CP111137.1.region005	0.00427625	0.991466	1
CP000125.1.region001	CP111138.1.region010	0.0354594	0.930339	0.92
CP000125.1.region001	CP111140.1.region010	0.00427625	0.991466	1
CP000125.1.region001	LK936443.1.region009	0.00135068	0.9973	1
CP000125.1.region002	CP000571.1.region010	0.0558635	0.891394	0.9
CP000125.1.region002	CP003782.1.region010	0.109448	0.793084	0.9
CP000125.1.region002	CP003977.1.region015	0.0560532	0.891036	0.9
CP000125.1.region002	CP004002.1.region011	0.110069	0.791977	0.9
CP000125.1.region002	CP004004.1.region008	0.0552611	0.892532	0.9
CP000125.1.region002	CP004024.1.region009	0.0552611	0.892532	0.9
CP000125.1.region002	CP004043.1.region008	0.0552611	0.892532	0.9
CP000125.1.region002	CP004090.1.region003	0.159188	0.706965	0.853659
CP000125.1.region002	CP004098.1.region007	0.159574	0.706316	0.853659
CP000125.1.region002	CP004118.1.region013	0.159778	0.705973	0.853659
CP000125.1.region002	CP004369.1.region001	0.0550832	0.892868	0.9
CP000125.1.region002	CP004378.1.region009	0.0560857	0.890974	0.9
CP000125.1.region002	CP004380.1.region005	0.0534608	0.895936	0.9
CP000125.1.region002	CP004382.1.region002	0.159422	0.706572	0.853659
CP000125.1.region002	CP004384.1.region007	0.159457	0.706513	0.853659
CP000125.1.region002	CP004386.1.region002	0.159104	0.707107	0.853659
CP000125.1.region002	CP006469.1.region007	0.0550832	0.892868	0.9
CP000125.1.region002	CP008754.1.region002	0.053695	0.895493	0.9
CP000125.1.region002	CP008759.1.region015	0.10954	0.792919	0.9
CP000125.1.region002	CP008778.1.region011	0.0536661	0.895548	0.9
CP000125.1.region002	CP008782.1.region006	0.10954	0.792919	0.9
CP000125.1.region002	CP008783.1.region014	0.0695039	0.865823	0.9
CP000125.1.region002	CP008786.1.region005	0.159574	0.706316	0.853659
CP000125.1.region002	CP008835.1.region003	0.0534608	0.895936	0.9
CP000125.1.region002	CP008891.1.region010	0.109699	0.792636	0.9
CP000125.1.region002	CP008893.1.region004	0.0682579	0.868143	1
CP000125.1.region002	CP008910.1.region002	0.0695039	0.865823	0.9
CP000125.1.region002	CP008912.1.region005	0.0677032	0.869177	1
CP000125.1.region002	CP009127.1.region012	0.0692954	0.866211	1
CP000125.1.region002	CP009150.1.region006	0.0559728	0.891187	0.9
CP000125.1.region002	CP009156.1.region014	0.0551983	0.89265	0.9
CP000125.1.region002	CP009160.1.region012	0.0564387	0.890308	0.9
CP000125.1.region002	CP009163.1.region018	0.0560834	0.890978	0.9
CP000125.1.region002	CP009164.1.region006	0.0559728	0.891187	0.9
CP000125.1.region002	CP009210.1.region013	0.0550832	0.892868	0.9
CP000125.1.region002	CP009234.1.region011	0.11041	0.791371	0.9
CP000125.1.region002	CP009297.1.region011	0.0692954	0.866211	1
CP000125.1.region002	CP009473.1.region015	0.0560779	0.890989	0.9
CP000125.1.region002	CP009477.1.region011	0.0552746	0.892506	0.9
CP000125.1.region002	CP009484.1.region011	0.0539611	0.89499	0.9
CP000125.1.region002	CP009536.1.region014	0.0540772	0.89477	0.9
CP000125.1.region002	CP009537.1.region002	0.0534138	0.896025	0.9
CP000125.1.region002	CP009546.1.region013	0.0558635	0.891394	0.9
CP000125.1.region002	CP009547.1.region001	0.212416	0.620289	0.571429
CP000125.1.region002	CP009550.1.region010	0.0557928	0.891527	0.825
CP000125.1.region002	CP009586.1.region003	0.068548	0.867603	1
CP000125.1.region002	CP009898.1.region009	0.000375678	0.999249	0.97561
CP000125.1.region002	CP010018.1.region013	0.160418	0.704898	0.853659
CP000125.1.region002	CP010974.1.region009	0.0525847	0.897596	0.9
CP000125.1.region002	CP012042.1.region001	0.0834427	0.840077	0.825
CP000125.1.region002	CP012516.1.region010	0.0533198	0.896203	0.9
CP000125.1.region002	CP012518.1.region010	0.0533198	0.896203	0.9
CP000125.1.region002	CP012577.1.region012	0.109513	0.792967	0.9
CP000125.1.region002	CP013361.1.region007	0.159494	0.706451	0.853659
CP000125.1.region002	CP013381.1.region001	0.0910972	0.826104	0.75
CP000125.1.region002	CP013410.1.region007	0.159188	0.706965	0.853659
CP000125.1.region002	CP013413.1.region006	0.160418	0.704898	0.853659
CP000125.1.region002	CP016637.1.region015	0.0796399	0.847063	0.853659
CP000125.1.region002	CP016910.1.region010	0.0695039	0.865823	0.9
CP000125.1.region002	CP016912.1.region010	0.0695039	0.865823	0.9
CP000125.1.region002	CP017045.1.region002	0.0549098	0.893196	0.9
CP000125.1.region002	CP017047.1.region002	0.0565585	0.890082	0.9
CP000125.1.region002	CP017049.1.region002	0.0565585	0.890082	0.9
CP000125.1.region002	CP017051.1.region002	0.0550832	0.892868	0.9
CP000125.1.region002	CP017053.1.region002	0.0550832	0.892868	0.9
CP000125.1.region002	CP018055.1.region005	0.142805	0.734784	0.725
CP000125.1.region002	CP018370.1.region011	0.0541291	0.894672	0.9
CP000125.1.region002	CP018371.1.region013	0.0542157	0.894508	0.9
CP000125.1.region002	CP018374.1.region001	0.0540772	0.89477	0.9
CP000125.1.region002	CP018381.1.region001	0.0587344	0.885981	0.783784
CP000125.1.region002	CP018382.1.region013	0.0546513	0.893684	0.9
CP000125.1.region002	CP018386.1.region005	0.0691292	0.866521	0.9
CP000125.1.region002	CP018388.1.region012	0.152631	0.718034	0.7
CP000125.1.region002	CP018390.1.region011	0.0832251	0.840476	0.825
CP000125.1.region002	CP018392.1.region011	0.0536772	0.895527	0.9
CP000125.1.region002	CP018398.1.region014	0.0550148	0.892997	0.9
CP000125.1.region002	CP018401.1.region013	0.0547882	0.893425	0.9
CP000125.1.region002	CP018402.1.region017	0.142805	0.734784	0.725
CP000125.1.region002	CP018404.1.region011	0.142805	0.734784	0.725
CP000125.1.region002	CP018407.1.region007	0.053429	0.895997	0.9
CP000125.1.region002	CP018409.1.region003	0.053429	0.895997	0.9
CP000125.1.region002	CP018411.1.region011	0.0542465	0.89445	0.9
CP000125.1.region002	CP018412.1.region004	0.0590952	0.885302	0.783784
CP000125.1.region002	CP018415.1.region012	0.11884	0.776443	0.783784
CP000125.1.region002	CP018417.1.region017	0.142805	0.734784	0.725
CP000125.1.region002	CP018419.1.region012	0.0550148	0.892997	0.9
CP000125.1.region002	CP019043.1.region014	0.112505	0.787647	0.825
CP000125.1.region002	CP020389.1.region001	0.159213	0.706922	0.853659
CP000125.1.region002	CP020391.1.region008	0.159188	0.706965	0.853659
CP000125.1.region002	CP022215.1.region013	0.159457	0.706513	0.853659
CP000125.1.region002	CP022216.1.region003	0.159778	0.705973	0.853659
CP000125.1.region002	CP023776.1.region011	0.0547013	0.89359	0.9
CP000125.1.region002	CP025265.1.region009	0.0550204	0.892987	0.9
CP000125.1.region002	CP025303.1.region010	0.112505	0.787647	0.825
CP000125.1.region002	CP025305.1.region010	0.112664	0.787365	0.825
CP000125.1.region002	CP025307.1.region010	0.112505	0.787647	0.825
CP000125.1.region002	CP033701.1.region011	0.0108318	0.978454	1
CP000125.1.region002	CP033704.1.region006	0.0559443	0.891241	0.9
CP000125.1.region002	CP033706.1.region003	0.0525505	0.897661	0.9
CP000125.1.region002	CP036451.1.region010	0.0561881	0.890781	0.9
CP000125.1.region002	CP036453.1.region010	0.054989	0.893046	0.9
CP000125.1.region002	CP037757.1.region010	0.0557858	0.89154	0.9
CP000125.1.region002	CP037759.1.region010	0.0556239	0.891846	0.9
CP000125.1.region002	CP037969.1.region010	0.0561572	0.890839	0.9
CP000125.1.region002	CP037971.1.region010	0.0539658	0.894981	0.9
CP000125.1.region002	CP037973.1.region010	0.0539658	0.894981	0.9
CP000125.1.region002	CP037975.1.region010	0.053471	0.895917	0.9
CP000125.1.region002	CP038194.1.region010	0.0539658	0.894981	0.9
CP000125.1.region002	CP038215.1.region015	0.0556893	0.891723	0.9
CP000125.1.region002	CP038217.1.region009	0.0572526	0.888773	0.9
CP000125.1.region002	CP038219.1.region015	0.0556893	0.891723	0.9
CP000125.1.region002	CP038221.1.region012	0.0556893	0.891723	0.9
CP000125.1.region002	CP038223.1.region002	0.0556893	0.891723	0.9
CP000125.1.region002	CP038225.1.region004	0.0556893	0.891723	0.9
CP000125.1.region002	CP038227.1.region013	0.0556893	0.891723	0.9
CP000125.1.region002	CP038806.1.region014	0.110442	0.791313	0.9
CP000125.1.region002	CP040532.1.region010	0.120392	0.77371	0.9
CP000125.1.region002	CP050021.1.region003	0.159688	0.706124	0.853659
CP000125.1.region002	CP065685.1.region001	0.212416	0.620289	0.571429
CP000125.1.region002	CP068710.1.region011	0.159784	0.705963	0.853659
CP000125.1.region002	CP069361.1.region006	0.0548462	0.893316	0.9
CP000125.1.region002	CP071747.1.region001	0.0531553	0.896515	0.9
CP000125.1.region002	CP071750.1.region014	0.0556778	0.891744	0.9
CP000125.1.region002	CP071752.1.region004	0.055963	0.891206	0.9
CP000125.1.region002	CP071755.2.region002	0.066502	0.871419	0.9
CP000125.1.region002	CP071758.1.region016	0.0559191	0.891289	0.9
CP000125.1.region002	CP071760.1.region001	0.0556778	0.891744	0.9
CP000125.1.region002	CP071762.1.region002	0.0560405	0.89106	0.891892
CP000125.1.region002	CP073723.1.region006	0.0521618	0.898397	0.9
CP000125.1.region002	CP073726.1.region006	0.0521618	0.898397	0.9
CP000125.1.region002	CP073729.1.region015	0.0521618	0.898397	0.9
CP000125.1.region002	CP073732.1.region016	0.0521618	0.898397	0.9
CP000125.1.region002	CP073735.1.region013	0.0521618	0.898397	0.9
CP000125.1.region002	CP073738.1.region009	0.0521618	0.898397	0.9
CP000125.1.region002	CP073741.1.region007	0.0521618	0.898397	0.9
CP000125.1.region002	CP076298.1.region009	0.0531553	0.896515	0.9
CP000125.1.region002	CP116404.1.region014	0.0863886	0.834686	0.975
CP000125.1.region002	CP116600.1.region013	0.0863886	0.834686	0.975
CP000125.1.region002	LK936443.1.region010	0.0529065	0.896986	0.9
CP000125.1.region002	LR595895.1.region010	0.112505	0.787647	0.825
CP000125.1.region002	LR595897.1.region010	0.112505	0.787647	0.825
CP000125.1.region002	LR595899.1.region010	0.112664	0.787365	0.825
CP000125.1.region003	CP008893.1.region003	0.0152755	0.969682	0.947368
CP000125.1.region003	CP008912.1.region004	0.0112227	0.977681	1
CP000125.1.region003	CP009127.1.region013	0.0604521	0.88275	0.9
CP000125.1.region003	CP009163.1.region017	0.0581309	0.887117	0.897436
CP000125.1.region003	CP009297.1.region012	0.0603419	0.882957	0.9
CP000125.1.region003	CP009586.1.region002	0.0972061	0.815037	0.825
CP000125.1.region003	CP009898.1.region010	0.0111303	0.977863	1
CP000125.1.region003	CP033701.1.region010	0.00684486	0.986357	1
CP000125.1.region005	CP000545.1.region002	0.0487101	0.904952	0.886364
CP000125.1.region005	CP000571.1.region012	0.0126889	0.974783	1
CP000125.1.region005	CP003782.1.region012	0.0215562	0.957352	0.95
CP000125.1.region005	CP003977.1.region014	0.0295837	0.941708	0.974359
CP000125.1.region005	CP004002.1.region012	0.0225358	0.955436	0.925
CP000125.1.region005	CP004004.1.region007	0.0198737	0.960648	1
CP000125.1.region005	CP004024.1.region008	0.0319219	0.937175	0.973684
CP000125.1.region005	CP004043.1.region009	0.00782547	0.98441	1
CP000125.1.region005	CP004369.1.region002	0.0216623	0.957145	1
CP000125.1.region005	CP004378.1.region008	0.026292	0.948107	1
CP000125.1.region005	CP004380.1.region004	0.0113756	0.977378	1
CP000125.1.region005	CP006469.1.region008	0.0214825	0.957497	1
CP000125.1.region005	CP007801.1.region008	0.0497628	0.902951	0.883721
CP000125.1.region005	CP008754.1.region004	0.0121402	0.975867	1
CP000125.1.region005	CP008759.1.region013	0.0158725	0.968507	0.95
CP000125.1.region005	CP008778.1.region010	0.00781028	0.98444	1
CP000125.1.region005	CP008779.1.region003	0.00796123	0.984141	0.95
CP000125.1.region005	CP008782.1.region004	0.0158725	0.968507	0.95
CP000125.1.region005	CP008783.1.region015	0.011305	0.977518	1
CP000125.1.region005	CP008835.1.region004	0.011459	0.977213	1
CP000125.1.region005	CP008891.1.region012	0.00493486	0.990155	1
CP000125.1.region005	CP008893.1.region001	0.0294832	0.941903	0.9
CP000125.1.region005	CP008910.1.region001	0.011305	0.977518	1
CP000125.1.region005	CP008912.1.region003	0.011926	0.97629	0.951219
CP000125.1.region005	CP009127.1.region015	0.00892081	0.982238	0.951219
CP000125.1.region005	CP009150.1.region005	0.0163279	0.967611	0.951219
CP000125.1.region005	CP009156.1.region013	0.0394703	0.922617	0.9
CP000125.1.region005	CP009160.1.region011	0.0174651	0.965375	0.951219
CP000125.1.region005	CP009163.1.region015	0.0156388	0.968967	0.951219
CP000125.1.region005	CP009164.1.region007	0.0163279	0.967611	0.951219
CP000125.1.region005	CP009210.1.region014	0.0214825	0.957497	1
CP000125.1.region005	CP009234.1.region013	0.0418936	0.917968	0.9
CP000125.1.region005	CP009297.1.region014	0.008962	0.982156	0.951219
CP000125.1.region005	CP009338.1.region003	0.0487101	0.904952	0.886364
CP000125.1.region005	CP009473.1.region016	0.0535239	0.895817	0.947368
CP000125.1.region005	CP009477.1.region012	0.00750519	0.985046	1
CP000125.1.region005	CP009484.1.region012	0.0184143	0.963511	0.95
CP000125.1.region005	CP009536.1.region015	0.00317262	0.993665	1
CP000125.1.region005	CP009537.1.region003	0.00826652	0.983535	0.95
CP000125.1.region005	CP009546.1.region011	0.0126889	0.974783	1
CP000125.1.region005	CP009550.1.region011	0.00747858	0.985099	0.95
CP000125.1.region005	CP009586.1.region018	0.0100144	0.980072	1
CP000125.1.region005	CP009588.1.region003	0.0497628	0.902951	0.883721
CP000125.1.region005	CP009898.1.region012	0.0115229	0.977087	0.951219
CP000125.1.region005	CP010974.1.region010	0.00643243	0.987177	1
CP000125.1.region005	CP012042.1.region002	0.0173291	0.965642	0.95
CP000125.1.region005	CP012516.1.region011	0.0116388	0.976858	1
CP000125.1.region005	CP012518.1.region011	0.0116388	0.976858	1
CP000125.1.region005	CP012577.1.region011	0.0057844	0.988465	0.948718
CP000125.1.region005	CP016637.1.region016	0.00730015	0.985453	1
CP000125.1.region005	CP016910.1.region011	0.011305	0.977518	1
CP000125.1.region005	CP016912.1.region011	0.011305	0.977518	1
CP000125.1.region005	CP017045.1.region003	0.0154736	0.969292	1
CP000125.1.region005	CP017047.1.region003	0.0188544	0.962647	1
CP000125.1.region005	CP017049.1.region003	0.0188544	0.962647	1
CP000125.1.region005	CP017051.1.region003	0.0455788	0.91092	0.947368
CP000125.1.region005	CP017053.1.region003	0.0455788	0.91092	0.947368
CP000125.1.region005	CP018055.1.region003	0.0104618	0.979186	1
CP000125.1.region005	CP018370.1.region013	0.0116261	0.976883	1
CP000125.1.region005	CP018371.1.region012	0.00371454	0.992585	1
CP000125.1.region005	CP018374.1.region002	0.00317262	0.993665	1
CP000125.1.region005	CP018381.1.region016	0.0122828	0.975585	1
CP000125.1.region005	CP018382.1.region014	0.0105774	0.978957	0.95
CP000125.1.region005	CP018386.1.region006	0.0113211	0.977486	1
CP000125.1.region005	CP018390.1.region013	0.00351467	0.992983	1
CP000125.1.region005	CP018392.1.region012	0.00596084	0.988114	1
CP000125.1.region005	CP018398.1.region013	0.00961964	0.980853	1
CP000125.1.region005	CP018401.1.region014	0.0211481	0.958151	1
CP000125.1.region005	CP018402.1.region015	0.0104618	0.979186	1
CP000125.1.region005	CP018404.1.region013	0.0104618	0.979186	1
CP000125.1.region005	CP018407.1.region009	0.019206	0.961957	1
CP000125.1.region005	CP018409.1.region005	0.012015	0.976114	1
CP000125.1.region005	CP018411.1.region010	0.0310086	0.938944	0.925
CP000125.1.region005	CP018412.1.region003	0.0107713	0.978573	1
CP000125.1.region005	CP018415.1.region013	0.0120947	0.975957	1
CP000125.1.region005	CP018417.1.region015	0.0346746	0.931853	0.947368
CP000125.1.region005	CP018419.1.region011	0.0100448	0.980011	1
CP000125.1.region005	CP019043.1.region016	0.0398224	0.921941	0.9
CP000125.1.region005	CP023776.1.region012	0.0110198	0.978082	1
CP000125.1.region005	CP025265.1.region010	0.00796123	0.984141	0.95
CP000125.1.region005	CP025303.1.region012	0.0158541	0.968543	0.951219
CP000125.1.region005	CP025305.1.region012	0.022561	0.955387	0.95
CP000125.1.region005	CP025307.1.region012	0.017998	0.964328	0.95
CP000125.1.region005	CP033701.1.region009	0.00564909	0.988734	0.95
CP000125.1.region005	CP033704.1.region004	0.00824444	0.983579	0.95
CP000125.1.region005	CP033706.1.region002	0.01254	0.975077	0.948718
CP000125.1.region005	CP036451.1.region011	0.00514374	0.989739	0.951219
CP000125.1.region005	CP036453.1.region011	0.0822765	0.842216	0.825
CP000125.1.region005	CP037757.1.region011	0.00532266	0.989383	0.951219
CP000125.1.region005	CP037759.1.region011	0.00995544	0.980188	1
CP000125.1.region005	CP037969.1.region011	0.0815988	0.843461	0.825
CP000125.1.region005	CP037971.1.region011	0.0265251	0.947653	0.951219
CP000125.1.region005	CP037973.1.region011	0.0264098	0.947878	0.951219
CP000125.1.region005	CP037975.1.region011	0.00884999	0.982378	0.951219
CP000125.1.region005	CP038194.1.region011	0.0146204	0.970973	0.951219
CP000125.1.region005	CP038215.1.region016	0.00764676	0.984765	0.951219
CP000125.1.region005	CP038217.1.region010	0.0337585	0.933623	0.951219
CP000125.1.region005	CP038219.1.region016	0.00714458	0.985762	0.951219
CP000125.1.region005	CP038221.1.region011	0.00714458	0.985762	1
CP000125.1.region005	CP038225.1.region003	0.00714458	0.985762	0.951219
CP000125.1.region005	CP038227.1.region014	0.00714458	0.985762	0.951219
CP000125.1.region005	CP038806.1.region013	0.0298651	0.941162	0.897436
CP000125.1.region005	CP040532.1.region011	0.0291635	0.942524	1
CP000125.1.region005	CP040551.1.region016	0.0289261	0.942985	1
CP000125.1.region005	CP069361.1.region005	0.0229149	0.954695	0.973684
CP000125.1.region005	CP071747.1.region002	0.010016	0.980068	0.951219
CP000125.1.region005	CP071750.1.region015	0.0100481	0.980005	1
CP000125.1.region005	CP071752.1.region003	0.0148472	0.970526	0.951219
CP000125.1.region005	CP071755.2.region001	0.0409238	0.919827	0.947368
CP000125.1.region005	CP071758.1.region015	0.0105091	0.979092	1
CP000125.1.region005	CP071760.1.region002	0.0100481	0.980005	1
CP000125.1.region005	CP071762.1.region003	0.0125551	0.975047	1
CP000125.1.region005	CP073723.1.region007	0.00512734	0.989772	0.951219
CP000125.1.region005	CP073726.1.region007	0.00512734	0.989772	0.951219
CP000125.1.region005	CP073729.1.region016	0.00512734	0.989772	0.951219
CP000125.1.region005	CP073732.1.region015	0.00512734	0.989772	0.951219
CP000125.1.region005	CP073735.1.region014	0.00512734	0.989772	0.951219
CP000125.1.region005	CP073738.1.region008	0.00512734	0.989772	0.951219
CP000125.1.region005	CP073741.1.region008	0.00512734	0.989772	0.951219
CP000125.1.region005	CP076298.1.region008	0.010016	0.980068	0.951219
CP000125.1.region005	CP111137.1.region004	0.00800113	0.984062	0.95
CP000125.1.region005	CP111138.1.region009	0.0320975	0.936835	0.9
CP000125.1.region005	CP111140.1.region009	0.0320576	0.936912	0.9
CP000125.1.region005	CP116404.1.region013	0.0548329	0.893341	0.948718
CP000125.1.region005	CP116600.1.region014	0.0313035	0.938373	1
CP000125.1.region005	LK936443.1.region011	0.00521152	0.989604	0.951219
CP000125.1.region005	LR595895.1.region012	0.0158541	0.968543	0.951219
CP000125.1.region005	LR595897.1.region012	0.017998	0.964328	0.95
CP000125.1.region005	LR595899.1.region012	0.022561	0.955387	0.95
CP000125.1.region014	CP000545.1.region011	0.0195315	0.961319	0.979167
CP000125.1.region014	CP000571.1.region004	0.018131	0.964067	0.98
CP000125.1.region014	CP003782.1.region004	0.00178649	0.99643	1
CP000125.1.region014	CP003977.1.region012	0.0120071	0.97613	1
CP000125.1.region014	CP004002.1.region005	0.0353038	0.930639	0.94
CP000125.1.region014	CP004004.1.region014	0.0286511	0.943519	0.96
CP000125.1.region014	CP004024.1.region015	0.028229	0.944339	0.96
CP000125.1.region014	CP004043.1.region002	0.028229	0.944339	0.96
CP000125.1.region014	CP004090.1.region010	0.12731	0.761588	0.9
CP000125.1.region014	CP004096.1.region003	0.0749582	0.855702	0.980392
CP000125.1.region014	CP004098.1.region013	0.137554	0.743813	0.849057
CP000125.1.region014	CP004118.1.region005	0.187752	0.659747	0.818182
CP000125.1.region014	CP004369.1.region011	0.00473414	0.990554	1
CP000125.1.region014	CP004378.1.region015	0.00855863	0.982956	1
CP000125.1.region014	CP004380.1.region011	0.00316198	0.993686	1
CP000125.1.region014	CP004382.1.region007	0.129986	0.756925	0.882353
CP000125.1.region014	CP004384.1.region009	0.129752	0.757332	0.882353
CP000125.1.region014	CP004386.1.region010	0.130413	0.756182	0.882353
CP000125.1.region014	CP006469.1.region001	0.00477913	0.990465	1
CP000125.1.region014	CP007801.1.region010	0.0289263	0.942984	0.98
CP000125.1.region014	CP008710.1.region005	0.0223843	0.955732	0.98
CP000125.1.region014	CP008731.2.region006	0.019088	0.962188	0.98
CP000125.1.region014	CP008754.1.region013	0.00125987	0.997482	1
CP000125.1.region014	CP008759.1.region004	0.00178649	0.99643	1
CP000125.1.region014	CP008778.1.region001	0.00465888	0.990704	1
CP000125.1.region014	CP008782.1.region012	0.00178649	0.99643	1
CP000125.1.region014	CP008783.1.region008	0.00726568	0.985521	1
CP000125.1.region014	CP008785.1.region004	0.131681	0.753977	0.849057
CP000125.1.region014	CP008835.1.region012	0.00316198	0.993686	1
CP000125.1.region014	CP008891.1.region005	0.00105206	0.997897	1
CP000125.1.region014	CP008893.1.region016	0.00221946	0.995566	1
CP000125.1.region014	CP008910.1.region008	0.00726568	0.985521	1
CP000125.1.region014	CP008912.1.region011	0.00222658	0.995552	1
CP000125.1.region014	CP009127.1.region006	0.000883519	0.998234	1
CP000125.1.region014	CP009147.1.region012	0.0227439	0.95503	0.972973
CP000125.1.region014	CP009150.1.region003	0.00460577	0.99081	1
CP000125.1.region014	CP009156.1.region004	0.0127664	0.97463	1
CP000125.1.region014	CP009160.1.region002	0.0285936	0.94363	0.96
CP000125.1.region014	CP009163.1.region006	0.0259188	0.948834	0.96
CP000125.1.region014	CP009164.1.region009	0.00451634	0.990988	1
CP000125.1.region014	CP009210.1.region007	0.00473414	0.990554	1
CP000125.1.region014	CP009234.1.region005	0.00764907	0.98476	1
CP000125.1.region014	CP009297.1.region005	0.000883519	0.998234	1
CP000125.1.region014	CP009338.1.region005	0.0195315	0.961319	0.979167
CP000125.1.region014	CP009473.1.region009	0.0331273	0.934843	0.96
CP000125.1.region014	CP009477.1.region005	0.0078339	0.984394	1
CP000125.1.region014	CP009484.1.region005	0.00589206	0.988251	1
CP000125.1.region014	CP009487.1.region005	0.117506	0.778796	0.434783
CP000125.1.region014	CP009536.1.region007	0.00353666	0.992939	1
CP000125.1.region014	CP009537.1.region011	0.00391743	0.99218	1
CP000125.1.region014	CP009546.1.region009	0.018131	0.964067	0.98
CP000125.1.region014	CP009550.1.region004	0.0225517	0.955405	0.96
CP000125.1.region014	CP009586.1.region009	0.0017782	0.996447	1
CP000125.1.region014	CP009588.1.region011	0.0197368	0.960916	0.970588
CP000125.1.region014	CP009643.1.region007	0.0190835	0.962197	0.98
CP000125.1.region014	CP009708.1.region006	0.0223843	0.955732	0.98
CP000125.1.region014	CP009898.1.region003	0.00103721	0.997927	1
CP000125.1.region014	CP009930.1.region006	0.0192126	0.961944	0.98
CP000125.1.region014	CP009932.1.region006	0.0192126	0.961944	0.98
CP000125.1.region014	CP010018.1.region007	0.128808	0.758976	0.882353
CP000125.1.region014	CP010066.1.region007	0.0200516	0.960299	0.98
CP000125.1.region014	CP012042.1.region011	0.0366936	0.927959	1
CP000125.1.region014	CP012516.1.region004	0.0233214	0.953901	0.96
CP000125.1.region014	CP012518.1.region004	0.0233214	0.953901	0.96
CP000125.1.region014	CP012577.1.region003	0.00123906	0.997523	1
CP000125.1.region014	CP013356.1.region010	0.119032	0.776105	0.92
CP000125.1.region014	CP013359.1.region009	0.127227	0.761733	0.903846
CP000125.1.region014	CP013361.1.region012	0.128383	0.759716	0.9
CP000125.1.region014	CP013387.1.region003	0.147101	0.727436	0.901961
CP000125.1.region014	CP013388.1.region012	0.118013	0.777901	0.941176
CP000125.1.region014	CP013410.1.region014	0.12731	0.761588	0.9
CP000125.1.region014	CP013413.1.region012	0.128808	0.758976	0.882353
CP000125.1.region014	CP013418.1.region008	0.125139	0.765382	0.938776
CP000125.1.region014	CP013425.1.region005	0.123258	0.768677	0.94
CP000125.1.region014	CP013458.1.region010	0.134647	0.748835	0.94
CP000125.1.region014	CP016637.1.region002	0.00988084	0.980336	1
CP000125.1.region014	CP016910.1.region004	0.0235657	0.953424	1
CP000125.1.region014	CP016912.1.region004	0.0215261	0.957411	1
CP000125.1.region014	CP017045.1.region012	0.0265822	0.947542	0.96
CP000125.1.region014	CP017047.1.region012	0.0254028	0.94984	0.96
CP000125.1.region014	CP017049.1.region012	0.0254028	0.94984	0.96
CP000125.1.region014	CP017051.1.region012	0.00473414	0.990554	1
CP000125.1.region014	CP017053.1.region012	0.00473414	0.990554	1
CP000125.1.region014	CP017176.1.region005	0.0190838	0.962197	0.98
CP000125.1.region014	CP018055.1.region011	0.00472536	0.990572	1
CP000125.1.region014	CP018370.1.region005	0.0197793	0.960833	0.98
CP000125.1.region014	CP018371.1.region003	0.0143711	0.971464	0.960784
CP000125.1.region014	CP018374.1.region011	0.00353666	0.992939	1
CP000125.1.region014	CP018381.1.region007	0.00483766	0.990348	1
CP000125.1.region014	CP018382.1.region007	0.0231408	0.954254	1
CP000125.1.region014	CP018386.1.region015	0.00387454	0.992266	1
CP000125.1.region014	CP018388.1.region006	0.00399745	0.992021	1
CP000125.1.region014	CP018390.1.region005	0.00492714	0.99017	1
CP000125.1.region014	CP018392.1.region004	0.00646422	0.987113	1
CP000125.1.region014	CP018398.1.region011	0.00251088	0.994985	1
CP000125.1.region014	CP018401.1.region007	0.0261132	0.948456	1
CP000125.1.region014	CP018402.1.region006	0.0141429	0.971914	1
CP000125.1.region014	CP018404.1.region005	0.00470507	0.990612	1
CP000125.1.region014	CP018407.1.region018	0.00650583	0.987031	1
CP000125.1.region014	CP018409.1.region014	0.0159436	0.968367	1
CP000125.1.region014	CP018411.1.region001	0.0061126	0.987812	1
CP000125.1.region014	CP018412.1.region010	0.0155365	0.969168	0.98
CP000125.1.region014	CP018415.1.region006	0.0171337	0.966026	0.98
CP000125.1.region014	CP018417.1.region006	0.00479198	0.990439	1
CP000125.1.region014	CP018419.1.region002	0.016817	0.966649	1
CP000125.1.region014	CP019043.1.region008	0.00483888	0.990346	1
CP000125.1.region014	CP020389.1.region009	0.129758	0.75732	0.882353
CP000125.1.region014	CP020391.1.region002	0.12731	0.761588	0.9
CP000125.1.region014	CP022215.1.region005	0.192303	0.652375	0.882353
CP000125.1.region014	CP022216.1.region009	0.129963	0.756965	0.882353
CP000125.1.region014	CP023498.1.region001	0.0749582	0.855702	0.980392
CP000125.1.region014	CP023776.1.region005	0.014084	0.97203	0.921569
CP000125.1.region014	CP025265.1.region003	0.00701656	0.986016	1
CP000125.1.region014	CP025303.1.region004	0.0186356	0.963076	1
CP000125.1.region014	CP025305.1.region004	0.026546	0.947613	1
CP000125.1.region014	CP025307.1.region004	0.0191412	0.962084	1
CP000125.1.region014	CP033701.1.region001	0.00110048	0.9978	1
CP000125.1.region014	CP033704.1.region012	0.0550861	0.892862	1
CP000125.1.region014	CP033706.1.region009	0.00201607	0.995972	1
CP000125.1.region014	CP033855.1.region004	0.130748	0.755599	0.425532
CP000125.1.region014	CP036451.1.region004	0.00593224	0.988171	1
CP000125.1.region014	CP036453.1.region004	0.00607457	0.987888	1
CP000125.1.region014	CP037757.1.region004	0.00526848	0.989491	1
CP000125.1.region014	CP037759.1.region004	0.00498608	0.990053	1
CP000125.1.region014	CP037969.1.region004	0.00526914	0.989489	1
CP000125.1.region014	CP037971.1.region004	0.00599186	0.988052	1
CP000125.1.region014	CP037973.1.region004	0.00599186	0.988052	1
CP000125.1.region014	CP037975.1.region004	0.00604354	0.987949	1
CP000125.1.region014	CP038194.1.region004	0.00599186	0.988052	1
CP000125.1.region014	CP038215.1.region009	0.0220217	0.956442	0.96
CP000125.1.region014	CP038217.1.region012	0.0577431	0.887848	0.92
CP000125.1.region014	CP038219.1.region009	0.0220816	0.956324	0.96
CP000125.1.region014	CP038221.1.region002	0.0220217	0.956442	0.96
CP000125.1.region014	CP038223.1.region008	0.0220217	0.956442	0.96
CP000125.1.region014	CP038225.1.region010	0.0220217	0.956442	0.96
CP000125.1.region014	CP038227.1.region007	0.0220217	0.956442	0.96
CP000125.1.region014	CP038806.1.region004	0.00336777	0.993276	1
CP000125.1.region014	CP040532.1.region004	0.025085	0.950459	1
CP000125.1.region014	CP050021.1.region012	0.130666	0.755742	0.882353
CP000125.1.region014	CP065684.1.region010	0.119032	0.776105	0.92
CP000125.1.region014	CP068710.1.region006	0.129655	0.7575	0.849057
CP000125.1.region014	CP069361.1.region012	0.0240745	0.952431	0.96
CP000125.1.region014	CP071747.1.region011	0.0146125	0.970989	0.98
CP000125.1.region014	CP071750.1.region008	0.00347743	0.993057	1
CP000125.1.region014	CP071752.1.region010	0.0227628	0.954992	0.96
CP000125.1.region014	CP071755.2.region003	0.00453761	0.990945	1
CP000125.1.region014	CP071758.1.region006	0.0248428	0.950932	0.96
CP000125.1.region014	CP071760.1.region011	0.00347743	0.993057	1
CP000125.1.region014	CP071762.1.region012	0.00503309	0.989959	1
CP000125.1.region014	CP073723.1.region016	0.00190292	0.996198	0.941176
CP000125.1.region014	CP073726.1.region016	0.00190292	0.996198	0.90566
CP000125.1.region014	CP073729.1.region009	0.00190292	0.996198	0.941176
CP000125.1.region014	CP073732.1.region006	0.00190292	0.996198	0.941176
CP000125.1.region014	CP073735.1.region007	0.00190292	0.996198	0.941176
CP000125.1.region014	CP073738.1.region015	0.00190292	0.996198	0.941176
CP000125.1.region014	CP073741.1.region001	0.00190292	0.996198	0.941176
CP000125.1.region014	CP076298.1.region015	0.0146125	0.970989	0.98
CP000125.1.region014	CP116404.1.region003	0.00437528	0.991269	1
CP000125.1.region014	CP116600.1.region008	0.00437528	0.991269	1
CP000125.1.region014	LK936443.1.region004	0.00132682	0.997348	1
CP000125.1.region014	LR595895.1.region004	0.0186356	0.963076	1
CP000125.1.region014	LR595897.1.region004	0.0191412	0.962084	1
CP000125.1.region014	LR595899.1.region004	0.026546	0.947613	1
CP000125.1.region014	OW622535.1.region010	0.0195315	0.961319	0.979167
CP000125.1.region015	CP000571.1.region005	0.00925869	0.981568	1
CP000125.1.region015	CP003782.1.region005	0.00160946	0.996784	1
CP000125.1.region015	CP003977.1.region013	0.0884196	0.830979	0.890625
CP000125.1.region015	CP004002.1.region006	0.00287692	0.994254	1
CP000125.1.region015	CP004004.1.region013	0.00231885	0.995368	1
CP000125.1.region015	CP004024.1.region014	0.00381213	0.99239	1
CP000125.1.region015	CP004043.1.region003	0.00231885	0.995368	1
CP000125.1.region015	CP004090.1.region009	0.086298	0.834851	0.953846
CP000125.1.region015	CP004098.1.region012	0.099356	0.81116	0.953846
CP000125.1.region015	CP004118.1.region004	0.0996427	0.810643	0.911765
CP000125.1.region015	CP004369.1.region012	0.00207123	0.995862	1
CP000125.1.region015	CP004378.1.region014	0.00253699	0.994932	1
CP000125.1.region015	CP004380.1.region010	0.00470001	0.990622	1
CP000125.1.region015	CP004382.1.region006	0.0992723	0.81131	0.953846
CP000125.1.region015	CP004384.1.region008	0.0995855	0.810746	0.911765
CP000125.1.region015	CP006469.1.region002	0.00207123	0.995862	1
CP000125.1.region015	CP008754.1.region014	0.00236121	0.995283	1
CP000125.1.region015	CP008759.1.region003	0.00160946	0.996784	1
CP000125.1.region015	CP008778.1.region016	0.00192501	0.996154	1
CP000125.1.region015	CP008779.1.region008	0.00363448	0.992744	1
CP000125.1.region015	CP008782.1.region011	0.00160946	0.996784	1
CP000125.1.region015	CP008783.1.region009	0.00289906	0.99421	1
CP000125.1.region015	CP008786.1.region001	0.099356	0.81116	0.953846
CP000125.1.region015	CP008835.1.region013	0.00520505	0.989617	1
CP000125.1.region015	CP008891.1.region006	0.0027996	0.994409	1
CP000125.1.region015	CP008893.1.region017	0.00231816	0.995369	1
CP000125.1.region015	CP008910.1.region007	0.00289906	0.99421	1
CP000125.1.region015	CP008912.1.region010	0.00232692	0.995352	1
CP000125.1.region015	CP009127.1.region007	0.00522882	0.98957	1
CP000125.1.region015	CP009150.1.region004	0.00273564	0.994536	1
CP000125.1.region015	CP009156.1.region003	0.00183441	0.996335	1
CP000125.1.region015	CP009163.1.region005	0.00301901	0.993971	1
CP000125.1.region015	CP009164.1.region008	0.00273564	0.994536	1
CP000125.1.region015	CP009210.1.region008	0.00207123	0.995862	1
CP000125.1.region015	CP009234.1.region006	0.00247985	0.995046	1
CP000125.1.region015	CP009297.1.region006	0.00169224	0.996618	1
CP000125.1.region015	CP009473.1.region010	0.0154104	0.969417	0.984375
CP000125.1.region015	CP009477.1.region006	0.00270945	0.994588	1
CP000125.1.region015	CP009484.1.region006	0.00333645	0.993338	1
CP000125.1.region015	CP009537.1.region012	0.00200759	0.995989	1
CP000125.1.region015	CP009546.1.region010	0.00925869	0.981568	1
CP000125.1.region015	CP009550.1.region005	0.00236569	0.995274	1
CP000125.1.region015	CP009586.1.region008	0.00279758	0.994413	1
CP000125.1.region015	CP009898.1.region004	0.000838299	0.998324	1
CP000125.1.region015	CP010974.1.region004	0.00244459	0.995117	1
CP000125.1.region015	CP012516.1.region005	0.0027315	0.994544	1
CP000125.1.region015	CP012518.1.region005	0.0027315	0.994544	1
CP000125.1.region015	CP012577.1.region002	0.00328887	0.993433	1
CP000125.1.region015	CP013356.1.region009	0.286024	0.509762	0.757576
CP000125.1.region015	CP013359.1.region008	0.285545	0.510446	0.757576
CP000125.1.region015	CP013361.1.region011	0.0867296	0.834063	0.953846
CP000125.1.region015	CP013388.1.region010	0.234391	0.586158	0.828125
CP000125.1.region015	CP013410.1.region013	0.0870932	0.833399	0.953846
CP000125.1.region015	CP013418.1.region006	0.247377	0.566442	0.761194
CP000125.1.region015	CP013425.1.region007	0.257789	0.550877	0.708333
CP000125.1.region015	CP013458.1.region008	0.248212	0.565185	0.728571
CP000125.1.region015	CP016637.1.region001	0.00244318	0.99512	1
CP000125.1.region015	CP016910.1.region005	0.00289906	0.99421	1
CP000125.1.region015	CP016912.1.region005	0.00289906	0.99421	1
CP000125.1.region015	CP017045.1.region013	0.00246745	0.995071	1
CP000125.1.region015	CP017047.1.region013	0.00227726	0.995451	1
CP000125.1.region015	CP017049.1.region013	0.00227726	0.995451	1
CP000125.1.region015	CP017051.1.region013	0.00207123	0.995862	1
CP000125.1.region015	CP017053.1.region013	0.00207123	0.995862	1
CP000125.1.region015	CP018055.1.region010	0.00273922	0.994529	1
CP000125.1.region015	CP018370.1.region006	0.00317048	0.993669	1
CP000125.1.region015	CP018371.1.region002	0.00300855	0.993992	1
CP000125.1.region015	CP018381.1.region006	0.0163201	0.967626	1
CP000125.1.region015	CP018382.1.region008	0.00241422	0.995177	1
CP000125.1.region015	CP018386.1.region016	0.0151262	0.969976	0.9
CP000125.1.region015	CP018388.1.region007	0.00341535	0.993181	1
CP000125.1.region015	CP018390.1.region006	0.00423545	0.991547	1
CP000125.1.region015	CP018398.1.region012	0.003232	0.993546	1
CP000125.1.region015	CP018402.1.region005	0.00262417	0.994759	1
CP000125.1.region015	CP018404.1.region006	0.00262417	0.994759	1
CP000125.1.region015	CP018411.1.region016	0.00684324	0.98636	0.969697
CP000125.1.region015	CP018412.1.region009	0.00443043	0.991159	1
CP000125.1.region015	CP018415.1.region007	0.00527042	0.989487	0.969697
CP000125.1.region015	CP018419.1.region001	0.003232	0.993546	1
CP000125.1.region015	CP019043.1.region009	0.00153936	0.996924	1
CP000125.1.region015	CP020389.1.region010	0.0993705	0.811133	0.911765
CP000125.1.region015	CP020391.1.region003	0.086298	0.834851	0.953846
CP000125.1.region015	CP022216.1.region008	0.0996427	0.810643	0.911765
CP000125.1.region015	CP023776.1.region006	0.00222818	0.995549	1
CP000125.1.region015	CP025265.1.region004	0.00363448	0.992744	1
CP000125.1.region015	CP025303.1.region005	0.00229356	0.995418	1
CP000125.1.region015	CP025305.1.region005	0.052859	0.897076	0.96875
CP000125.1.region015	CP025307.1.region005	0.0233238	0.953896	1
CP000125.1.region015	CP033701.1.region016	0.00165169	0.996699	1
CP000125.1.region015	CP033704.1.region011	0.00254511	0.994916	1
CP000125.1.region015	CP033706.1.region008	0.0024689	0.995068	1
CP000125.1.region015	CP036451.1.region005	0.0147096	0.970797	0.984375
CP000125.1.region015	CP036453.1.region005	0.0030191	0.993971	1
CP000125.1.region015	CP037757.1.region005	0.00330317	0.993405	1
CP000125.1.region015	CP037759.1.region005	0.00210761	0.995789	1
CP000125.1.region015	CP037969.1.region005	0.0020871	0.99583	1
CP000125.1.region015	CP037971.1.region005	0.0147119	0.970793	0.984375
CP000125.1.region015	CP037973.1.region005	0.00248629	0.995034	1
CP000125.1.region015	CP037975.1.region005	0.0143196	0.971566	0.984375
CP000125.1.region015	CP038194.1.region005	0.0146282	0.970958	0.984375
CP000125.1.region015	CP038215.1.region010	0.00168909	0.996625	1
CP000125.1.region015	CP038217.1.region011	0.00168909	0.996625	1
CP000125.1.region015	CP038219.1.region010	0.00168909	0.996625	1
CP000125.1.region015	CP038221.1.region001	0.0075551	0.984947	1
CP000125.1.region015	CP038223.1.region007	0.00168909	0.996625	1
CP000125.1.region015	CP038225.1.region009	0.00168909	0.996625	1
CP000125.1.region015	CP038227.1.region008	0.00168909	0.996625	1
CP000125.1.region015	CP038806.1.region003	0.00255945	0.994888	1
CP000125.1.region015	CP040532.1.region005	0.0201067	0.960191	1
CP000125.1.region015	CP040551.1.region010	0.0188707	0.962615	1
CP000125.1.region015	CP050021.1.region002	0.0994349	0.811017	0.953846
CP000125.1.region015	CP065684.1.region011	0.286024	0.509762	0.757576
CP000125.1.region015	CP068710.1.region007	0.09946	0.810972	0.911765
CP000125.1.region015	CP069361.1.region011	0.00286478	0.994279	1
CP000125.1.region015	CP071747.1.region012	0.00280366	0.994401	1
CP000125.1.region015	CP071750.1.region009	0.00293786	0.994133	1
CP000125.1.region015	CP071752.1.region009	0.0024111	0.995184	1
CP000125.1.region015	CP071755.2.region016	0.0039821	0.992052	1
CP000125.1.region015	CP071758.1.region005	0.00386223	0.99229	1
CP000125.1.region015	CP071760.1.region012	0.00293786	0.994133	1
CP000125.1.region015	CP071762.1.region013	0.00279828	0.994411	1
CP000125.1.region015	CP073723.1.region001	0.00215049	0.995704	1
CP000125.1.region015	CP073726.1.region001	0.00215049	0.995704	1
CP000125.1.region015	CP073729.1.region010	0.00215049	0.995704	1
CP000125.1.region015	CP073732.1.region005	0.00215049	0.995704	1
CP000125.1.region015	CP073735.1.region008	0.00215049	0.995704	1
CP000125.1.region015	CP073738.1.region014	0.00215049	0.995704	1
CP000125.1.region015	CP073741.1.region002	0.00215049	0.995704	1
CP000125.1.region015	CP076298.1.region014	0.00280366	0.994401	1
CP000125.1.region015	CP111137.1.region009	0.00363448	0.992744	1
CP000125.1.region015	CP111138.1.region014	0.00363448	0.992744	1
CP000125.1.region015	CP111140.1.region014	0.00363448	0.992744	1
CP000125.1.region015	CP116404.1.region010	0.003857	0.992301	1
CP000125.1.region015	CP116600.1.region001	0.00388491	0.992245	1
CP000125.1.region015	LK936443.1.region005	0.00155575	0.996891	1
CP000125.1.region015	LR595895.1.region005	0.00229356	0.995418	1
CP000125.1.region015	LR595897.1.region005	0.0233238	0.953896	1
CP000125.1.region015	LR595899.1.region005	0.052859	0.897076	0.96875
CP000459.1.region001	CP000959.1.region003	0.231467	0.590643	0.6875
CP000459.1.region001	CP011918.1.region003	0.147821	0.726209	0.676471
CP000459.1.region001	CP013372.1.region001	0.123285	0.768629	0.75
CP000459.1.region001	CP013396.1.region002	0.126356	0.763254	0.666667
CP000459.1.region001	CP013452.1.region002	0.144648	0.731627	0.833333
CP000459.1.region001	CP015034.1.region008	0.0991511	0.811529	0.621622
CP000459.1.region001	CP015036.1.region001	0.151531	0.719899	0.611111
CP000459.1.region001	CP017239.1.region002	0.0623641	0.879161	0.731707
CP000459.1.region001	CP019668.1.region003	0.224493	0.601412	0.55
CP000459.1.region001	CP019670.1.region009	0.200424	0.639322	0.641026
CP000459.1.region001	CP019672.1.region002	0.162449	0.701491	0.583333
CP000459.1.region001	CP053301.1.region002	0.0914084	0.825539	0.682927
CP000459.1.region001	CP060040.1.region009	0.226461	0.598362	0.536585
CP000459.1.region001	CP073669.1.region008	0.0761779	0.853447	0.666667
CP000459.1.region001	CP073676.1.region010	0.151531	0.719899	0.611111
CP000459.1.region001	CP073704.1.region001	0.0762344	0.853343	0.666667
CP000459.1.region001	CP078071.1.region009	0.162298	0.701744	0.710526
CP000459.1.region001	CP090677.1.region002	0.096436	0.816428	0.595238
CP000459.1.region001	CP090761.1.region009	0.096436	0.816428	0.595238
CP000459.1.region001	CP090764.1.region002	0.096436	0.816428	0.595238
CP000459.1.region001	CP091013.1.region008	0.118864	0.776401	0.707317
CP000459.1.region001	CP102476.1.region001	0.0914084	0.825539	0.682927
CP000459.1.region001	HG938371.2.region002	0.293497	0.499147	0.552632
CP000459.1.region001	LR890524.1.region007	0.269953	0.532969	0.564103
CP000526.1.region002	CP000546.1.region001	0.0611721	0.881398	0.88
CP000526.1.region002	CP000570.1.region002	0.0553066	0.892446	0.938776
CP000526.1.region002	CP003781.1.region002	0.0783114	0.84951	0.9
CP000526.1.region002	CP003976.1.region006	0.147252	0.727179	0.938776
CP000526.1.region002	CP004001.1.region006	0.0650133	0.8742	0.918367
CP000526.1.region002	CP004003.1.region007	0.136482	0.745663	0.9
CP000526.1.region002	CP004023.1.region006	0.0666064	0.871224	0.9
CP000526.1.region002	CP004042.1.region006	0.0735572	0.858296	0.9
CP000526.1.region002	CP004089.1.region005	0.20572	0.63088	0.784314
CP000526.1.region002	CP004095.1.region003	0.199411	0.640942	0.808511
CP000526.1.region002	CP004117.1.region004	0.157646	0.709561	0.816327
CP000526.1.region002	CP004368.1.region005	0.102107	0.806212	0.88
CP000526.1.region002	CP004377.1.region005	0.165475	0.696432	0.9375
CP000526.1.region002	CP004379.1.region002	0.0653791	0.873516	0.9
CP000526.1.region002	CP004381.1.region003	0.162072	0.702123	0.8
CP000526.1.region002	CP004383.1.region006	0.142582	0.735166	0.836735
CP000526.1.region002	CP004385.1.region005	0.142517	0.735277	0.836735
CP000526.1.region002	CP006470.1.region002	0.0748531	0.855897	0.88
CP000526.1.region002	CP007802.1.region005	0.0611721	0.881398	0.918367
CP000526.1.region002	CP008704.1.region005	0.0401845	0.921246	0.938776
CP000526.1.region002	CP008711.1.region002	0.00105841	0.997884	1
CP000526.1.region002	CP008723.1.region005	0.0405148	0.920612	0.938776
CP000526.1.region002	CP008732.2.region005	0.0105208	0.979069	0.979592
CP000526.1.region002	CP008755.1.region007	0.07025	0.864435	0.877551
CP000526.1.region002	CP008758.1.region005	0.0682759	0.86811	0.918367
CP000526.1.region002	CP008777.1.region006	0.0644615	0.875232	0.9
CP000526.1.region002	CP008780.1.region003	0.0654087	0.873461	0.9
CP000526.1.region002	CP008781.1.region006	0.0635031	0.877026	0.918367
CP000526.1.region002	CP008784.1.region007	0.0438987	0.91413	0.938776
CP000526.1.region002	CP008785.1.region009	0.142	0.736164	0.836735
CP000526.1.region002	CP008834.1.region008	0.0636108	0.876825	0.9
CP000526.1.region002	CP008892.1.region007	0.0540679	0.894787	0.938776
CP000526.1.region002	CP008894.1.region002	0.0405868	0.920474	0.938776
CP000526.1.region002	CP008909.1.region001	0.0635	0.877032	0.909091
CP000526.1.region002	CP008911.1.region007	0.0606537	0.882371	0.897959
CP000526.1.region002	CP009128.1.region007	0.0546301	0.893724	0.938776
CP000526.1.region002	CP009148.1.region001	0.0900193	0.828065	0.857143
CP000526.1.region002	CP009151.1.region006	0.0644717	0.875213	0.9
CP000526.1.region002	CP009157.1.region005	0.075395	0.854894	0.897959
CP000526.1.region002	CP009161.1.region002	0.0522813	0.898171	0.9
CP000526.1.region002	CP009162.1.region001	0.0524399	0.89787	0.909091
CP000526.1.region002	CP009165.1.region006	0.0644717	0.875213	0.9
CP000526.1.region002	CP009209.1.region005	0.165958	0.695626	0.88
CP000526.1.region002	CP009235.1.region003	0.06685	0.870769	0.918367
CP000526.1.region002	CP009298.1.region007	0.0546301	0.893724	0.938776
CP000526.1.region002	CP009337.1.region004	0.0622066	0.879457	0.88
CP000526.1.region002	CP009474.1.region006	0.0521101	0.898495	0.9
CP000526.1.region002	CP009478.1.region001	0.0667488	0.870958	0.9
CP000526.1.region002	CP009485.1.region003	0.06599	0.872375	0.9
CP000526.1.region002	CP009535.1.region007	0.0469278	0.908347	0.931818
CP000526.1.region002	CP009538.1.region007	0.0703143	0.864315	0.877551
CP000526.1.region002	CP009545.1.region001	0.0553066	0.892446	0.938776
CP000526.1.region002	CP009549.1.region003	0.198476	0.642441	0.795918
CP000526.1.region002	CP009551.1.region006	0.08374	0.839532	0.877551
CP000526.1.region002	CP009585.1.region006	0.0411808	0.919334	0.938776
CP000526.1.region002	CP009587.1.region003	0.0712069	0.862657	0.897959
CP000526.1.region002	CP009642.1.region003	0	1	1
CP000526.1.region002	CP009707.1.region005	0.000914919	0.998171	1
CP000526.1.region002	CP009725.1.region003	0.0458909	0.910324	0.938776
CP000526.1.region002	CP009727.1.region003	0.0412705	0.919162	0.938776
CP000526.1.region002	CP009729.1.region003	0.0458909	0.910324	0.938776
CP000526.1.region002	CP009731.1.region003	0.0412705	0.919162	0.938776
CP000526.1.region002	CP009733.1.region003	0.0810179	0.844528	0.877551
CP000526.1.region002	CP009735.1.region003	0.0412705	0.919162	0.938776
CP000526.1.region002	CP009737.1.region003	0.0412705	0.919162	0.938776
CP000526.1.region002	CP009739.1.region003	0.0412705	0.919162	0.938776
CP000526.1.region002	CP009899.1.region003	0.0504698	0.901608	0.918367
CP000526.1.region002	CP009929.1.region002	0.0999203	0.810144	0.857143
CP000526.1.region002	CP009931.1.region002	0.0900193	0.828065	0.857143
CP000526.1.region002	CP010017.1.region001	0.256235	0.553187	0.705882
CP000526.1.region002	CP010065.1.region004	0.0107977	0.978521	0.979592
CP000526.1.region002	CP010348.1.region003	0.0458909	0.910324	0.938776
CP000526.1.region002	CP010973.1.region002	0.0554248	0.892222	0.938776
CP000526.1.region002	CP012041.1.region001	0.066215	0.871954	0.9
CP000526.1.region002	CP012515.1.region002	0.0564121	0.890358	0.938776
CP000526.1.region002	CP012517.1.region002	0.0564121	0.890358	0.938776
CP000526.1.region002	CP012576.1.region005	0.0537652	0.89536	0.938776
CP000526.1.region002	CP013357.1.region007	0.218742	0.610363	0.803571
CP000526.1.region002	CP013358.1.region007	0.220998	0.606844	0.803571
CP000526.1.region002	CP013360.1.region004	0.195649	0.646981	0.82
CP000526.1.region002	CP013380.1.region003	0.188812	0.658027	0.795918
CP000526.1.region002	CP013386.1.region004	0.237999	0.580646	0.830189
CP000526.1.region002	CP013389.1.region009	0.260421	0.546977	0.678571
CP000526.1.region002	CP013409.1.region005	0.216111	0.614482	0.784314
CP000526.1.region002	CP013411.1.region002	0.256235	0.553187	0.705882
CP000526.1.region002	CP016636.1.region001	0.0865869	0.834324	0.897959
CP000526.1.region002	CP016909.1.region006	0.0438987	0.91413	0.938776
CP000526.1.region002	CP016911.1.region006	0.0605517	0.882563	0.938776
CP000526.1.region002	CP017044.1.region008	0.0660172	0.872324	0.9
CP000526.1.region002	CP017046.1.region008	0.067496	0.869564	0.9
CP000526.1.region002	CP017048.1.region008	0.067496	0.869564	0.9
CP000526.1.region002	CP017050.1.region006	0.0749224	0.855769	0.88
CP000526.1.region002	CP017052.1.region006	0.0749224	0.855769	0.88
CP000526.1.region002	CP017175.1.region003	0.000723993	0.998553	1
CP000526.1.region002	CP018054.1.region005	0.052917	0.896966	0.9
CP000526.1.region002	CP018369.1.region001	0.052459	0.897834	0.9
CP000526.1.region002	CP018372.1.region002	0.064561	0.875046	0.897959
CP000526.1.region002	CP018373.1.region007	0.0652076	0.873837	0.897959
CP000526.1.region002	CP018380.1.region001	0.0527205	0.897338	0.9
CP000526.1.region002	CP018383.1.region003	0.0513578	0.899922	0.918367
CP000526.1.region002	CP018384.1.region002	0.0623444	0.879198	0.897959
CP000526.1.region002	CP018387.1.region002	0.0526218	0.897525	0.9
CP000526.1.region002	CP018389.1.region001	0.0529398	0.896923	0.9
CP000526.1.region002	CP018391.1.region004	0.107068	0.797328	0.9
CP000526.1.region002	CP018399.1.region004	0.0532296	0.896374	0.9
CP000526.1.region002	CP018400.1.region001	0.0908561	0.826543	0.857143
CP000526.1.region002	CP018403.1.region006	0.0584838	0.886453	0.9
CP000526.1.region002	CP018405.1.region005	0.0584838	0.886453	0.9
CP000526.1.region002	CP018406.1.region005	0.0526632	0.897447	0.9
CP000526.1.region002	CP018408.1.region003	0.0604553	0.882744	0.9
CP000526.1.region002	CP018410.1.region001	0.067134	0.870239	0.88
CP000526.1.region002	CP018413.1.region002	0.0521587	0.898403	0.9
CP000526.1.region002	CP018416.1.region003	0.052917	0.896966	0.9
CP000526.1.region002	CP018418.1.region002	0.0532296	0.896374	0.9
CP000526.1.region002	CP019042.1.region004	0.0746273	0.856315	0.88
CP000526.1.region002	CP020390.1.region003	0.14253	0.735255	0.836735
CP000526.1.region002	CP020392.1.region006	0.20572	0.63088	0.784314
CP000526.1.region002	CP022214.1.region006	0.212934	0.619472	0.833333
CP000526.1.region002	CP022217.1.region005	0.142536	0.735244	0.854167
CP000526.1.region002	CP023499.1.region004	0.199411	0.640942	0.808511
CP000526.1.region002	CP023775.1.region002	0.0647288	0.874732	0.918367
CP000526.1.region002	CP025264.1.region006	0.0654087	0.873461	0.9
CP000526.1.region002	CP025302.1.region002	0.0860649	0.835277	0.88
CP000526.1.region002	CP025304.1.region002	0.0925515	0.823463	0.86
CP000526.1.region002	CP025306.1.region002	0.0712813	0.862518	0.9
CP000526.1.region002	CP033702.1.region001	0.0551888	0.892668	0.938776
CP000526.1.region002	CP033703.1.region002	0.0645935	0.874985	0.9
CP000526.1.region002	CP033705.1.region003	0.0706795	0.863637	0.86
CP000526.1.region002	CP036452.1.region003	0.0707109	0.863578	0.86
CP000526.1.region002	CP036454.1.region003	0.0709675	0.863101	0.877551
CP000526.1.region002	CP037758.1.region003	0.0707038	0.863591	0.897959
CP000526.1.region002	CP037760.1.region004	0.0609253	0.881861	0.897959
CP000526.1.region002	CP037970.1.region003	0.0608275	0.882045	0.897959
CP000526.1.region002	CP037972.1.region003	0.0802331	0.845971	0.84
CP000526.1.region002	CP037974.1.region003	0.0816146	0.843432	0.84
CP000526.1.region002	CP037976.1.region003	0.075703	0.854325	0.86
CP000526.1.region002	CP038195.1.region003	0.0717138	0.861715	0.836735
CP000526.1.region002	CP038214.1.region002	0.073808	0.857832	0.897959
CP000526.1.region002	CP038216.1.region002	0.059736	0.884096	0.88
CP000526.1.region002	CP038218.1.region005	0.073808	0.857832	0.897959
CP000526.1.region002	CP038220.1.region001	0.073808	0.857832	0.897959
CP000526.1.region002	CP038222.1.region004	0.073808	0.857832	0.897959
CP000526.1.region002	CP038224.1.region006	0.073808	0.857832	0.897959
CP000526.1.region002	CP038226.1.region006	0.073808	0.857832	0.897959
CP000526.1.region002	CP038805.1.region005	0.0540951	0.894736	0.938776
CP000526.1.region002	CP050020.1.region002	0.193285	0.650789	0.803922
CP000526.1.region002	CP065683.1.region008	0.218742	0.610363	0.803571
CP000526.1.region002	CP065686.1.region003	0.205488	0.631249	0.795918
CP000526.1.region002	CP068709.1.region005	0.142335	0.73559	0.836735
CP000526.1.region002	CP069360.1.region006	0.156912	0.710797	0.8
CP000526.1.region002	CP071746.1.region005	0.0696258	0.865596	0.918367
CP000526.1.region002	CP071749.1.region005	0.0608431	0.882016	0.88
CP000526.1.region002	CP071751.1.region007	0.0605674	0.882534	0.918367
CP000526.1.region002	CP071754.2.region005	0.0717615	0.861627	0.877551
CP000526.1.region002	CP071757.1.region006	0.0738937	0.857673	0.897959
CP000526.1.region002	CP071759.1.region004	0.0608431	0.882016	0.88
CP000526.1.region002	CP071761.1.region005	0.0410006	0.91968	0.938776
CP000526.1.region002	CP073722.1.region005	0.0642118	0.8757	0.9
CP000526.1.region002	CP073725.1.region005	0.0642118	0.8757	0.9
CP000526.1.region002	CP073728.1.region005	0.0642118	0.8757	0.9
CP000526.1.region002	CP073731.1.region001	0.0642118	0.8757	0.9
CP000526.1.region002	CP073734.1.region005	0.0642118	0.8757	0.9
CP000526.1.region002	CP073737.1.region005	0.0642118	0.8757	0.9
CP000526.1.region002	CP073740.1.region005	0.0642118	0.8757	0.9
CP000526.1.region002	CP076297.1.region005	0.0696258	0.865596	0.918367
CP000526.1.region002	CP111136.1.region006	0.0654087	0.873461	0.9
CP000526.1.region002	CP111139.1.region006	0.0768311	0.852241	0.916667
CP000526.1.region002	CP111141.1.region002	0.0654087	0.873461	0.9
CP000526.1.region002	CP116403.1.region005	0.0524835	0.897788	0.9
CP000526.1.region002	CP116601.1.region005	0.0524835	0.897788	0.9
CP000526.1.region002	LK936442.1.region002	0.0612856	0.881185	0.897959
CP000526.1.region002	LR595894.1.region002	0.0860649	0.835277	0.88
CP000526.1.region002	LR595896.1.region002	0.0712813	0.862518	0.9
CP000526.1.region002	LR595898.1.region002	0.0925515	0.823463	0.86
CP000526.1.region002	OW622535.1.region016	0.0669416	0.870598	0.88
CP000545.1.region002	CP000571.1.region012	0.12665	0.762741	0.886364
CP000545.1.region002	CP003782.1.region012	0.153132	0.717185	0.844444
CP000545.1.region002	CP003977.1.region014	0.0877723	0.832159	0.840909
CP000545.1.region002	CP004002.1.region012	0.104587	0.801764	0.8
CP000545.1.region002	CP004004.1.region007	0.149958	0.722571	0.863636
CP000545.1.region002	CP004024.1.region008	0.160623	0.704554	0.840909
CP000545.1.region002	CP004043.1.region009	0.139089	0.741168	0.863636
CP000545.1.region002	CP004369.1.region002	0.134346	0.749357	0.883721
CP000545.1.region002	CP004378.1.region008	0.132677	0.75225	0.866667
CP000545.1.region002	CP004380.1.region004	0.136755	0.745192	0.863636
CP000545.1.region002	CP006469.1.region008	0.134184	0.749637	0.883721
CP000545.1.region002	CP007801.1.region008	0.000164015	0.999672	1
CP000545.1.region002	CP008710.1.region002	0.0728165	0.859669	0.609756
CP000545.1.region002	CP008754.1.region004	0.135143	0.747977	0.883721
CP000545.1.region002	CP008759.1.region013	0.136962	0.744834	0.844444
CP000545.1.region002	CP008778.1.region010	0.126319	0.763318	0.886364
CP000545.1.region002	CP008779.1.region003	0.140759	0.738296	0.844444
CP000545.1.region002	CP008782.1.region004	0.136962	0.744834	0.844444
CP000545.1.region002	CP008783.1.region015	0.125871	0.764102	0.866667
CP000545.1.region002	CP008835.1.region004	0.13683	0.745062	0.863636
CP000545.1.region002	CP008891.1.region012	0.129372	0.757994	0.886364
CP000545.1.region002	CP008893.1.region001	0.163579	0.6996	0.8
CP000545.1.region002	CP008910.1.region001	0.125871	0.764102	0.866667
CP000545.1.region002	CP008912.1.region003	0.123151	0.768864	0.829787
CP000545.1.region002	CP009127.1.region015	0.125975	0.76392	0.847826
CP000545.1.region002	CP009147.1.region008	0.0353992	0.930455	0.589744
CP000545.1.region002	CP009150.1.region005	0.124379	0.766713	0.847826
CP000545.1.region002	CP009156.1.region013	0.157073	0.710526	0.8
CP000545.1.region002	CP009160.1.region011	0.119994	0.77441	0.847826
CP000545.1.region002	CP009163.1.region015	0.130696	0.755689	0.829787
CP000545.1.region002	CP009164.1.region007	0.124379	0.766713	0.847826
CP000545.1.region002	CP009210.1.region014	0.134184	0.749637	0.883721
CP000545.1.region002	CP009234.1.region013	0.106884	0.797656	0.777778
CP000545.1.region002	CP009297.1.region014	0.126012	0.763855	0.847826
CP000545.1.region002	CP009338.1.region003	0.0108696	0.978379	1
CP000545.1.region002	CP009473.1.region016	0.176903	0.677489	0.818182
CP000545.1.region002	CP009477.1.region012	0.127159	0.761851	0.886364
CP000545.1.region002	CP009484.1.region012	0.134119	0.749749	0.844444
CP000545.1.region002	CP009536.1.region015	0.143193	0.734119	0.883721
CP000545.1.region002	CP009537.1.region003	0.139357	0.740706	0.844444
CP000545.1.region002	CP009546.1.region011	0.12665	0.762741	0.886364
CP000545.1.region002	CP009550.1.region011	0.14122	0.737503	0.844444
CP000545.1.region002	CP009588.1.region003	0	1	1
CP000545.1.region002	CP009708.1.region008	0.0728165	0.859669	0.641026
CP000545.1.region002	CP009898.1.region012	0.124541	0.766428	0.847826
CP000545.1.region002	CP009930.1.region010	0.0353992	0.930455	0.589744
CP000545.1.region002	CP009932.1.region009	0.0353992	0.930455	0.589744
CP000545.1.region002	CP010066.1.region004	0.0353344	0.93058	0.575
CP000545.1.region002	CP010974.1.region010	0.129442	0.757872	0.886364
CP000545.1.region002	CP012042.1.region002	0.131778	0.753809	0.844444
CP000545.1.region002	CP012516.1.region011	0.100605	0.80891	0.857143
CP000545.1.region002	CP012518.1.region011	0.100605	0.80891	0.857143
CP000545.1.region002	CP012577.1.region011	0.104227	0.802409	0.818182
CP000545.1.region002	CP016637.1.region016	0.138156	0.742775	0.883721
CP000545.1.region002	CP016910.1.region011	0.125871	0.764102	0.866667
CP000545.1.region002	CP016912.1.region011	0.125871	0.764102	0.866667
CP000545.1.region002	CP017045.1.region003	0.122692	0.769669	0.866667
CP000545.1.region002	CP017047.1.region003	0.128864	0.758878	0.866667
CP000545.1.region002	CP017049.1.region003	0.128864	0.758878	0.866667
CP000545.1.region002	CP017051.1.region003	0.155923	0.712466	0.837209
CP000545.1.region002	CP017053.1.region003	0.155923	0.712466	0.837209
CP000545.1.region002	CP017176.1.region006	0.0516846	0.899302	0.560976
CP000545.1.region002	CP018055.1.region003	0.138665	0.741897	0.883721
CP000545.1.region002	CP018370.1.region013	0.139939	0.739704	0.863636
CP000545.1.region002	CP018371.1.region012	0.13137	0.754518	0.886364
CP000545.1.region002	CP018374.1.region002	0.143193	0.734119	0.883721
CP000545.1.region002	CP018381.1.region016	0.125609	0.76456	0.85
CP000545.1.region002	CP018382.1.region014	0.138478	0.74222	0.844444
CP000545.1.region002	CP018386.1.region006	0.126017	0.763847	0.886364
CP000545.1.region002	CP018390.1.region013	0.1435	0.733593	0.863636
CP000545.1.region002	CP018392.1.region012	0.14538	0.730376	0.863636
CP000545.1.region002	CP018398.1.region013	0.126096	0.763708	0.866667
CP000545.1.region002	CP018401.1.region014	0.150893	0.720982	0.883721
CP000545.1.region002	CP018402.1.region015	0.138605	0.742001	0.863636
CP000545.1.region002	CP018404.1.region013	0.138605	0.742001	0.863636
CP000545.1.region002	CP018407.1.region009	0.1346	0.748917	0.866667
CP000545.1.region002	CP018409.1.region005	0.128105	0.760201	0.866667
CP000545.1.region002	CP018411.1.region010	0.107866	0.795902	0.818182
CP000545.1.region002	CP018412.1.region003	0.13937	0.740683	0.863636
CP000545.1.region002	CP018415.1.region013	0.0908999	0.826463	0.860465
CP000545.1.region002	CP018417.1.region015	0.16051	0.704744	0.837209
CP000545.1.region002	CP018419.1.region011	0.12648	0.763037	0.886364
CP000545.1.region002	CP019043.1.region016	0.158569	0.708006	0.8
CP000545.1.region002	CP023776.1.region012	0.124518	0.766468	0.886364
CP000545.1.region002	CP025265.1.region010	0.140759	0.738296	0.844444
CP000545.1.region002	CP025303.1.region012	0.124822	0.765936	0.847826
CP000545.1.region002	CP025305.1.region012	0.106314	0.798675	0.822222
CP000545.1.region002	CP025307.1.region012	0.138788	0.741687	0.844444
CP000545.1.region002	CP033701.1.region009	0.141799	0.736509	0.844444
CP000545.1.region002	CP033704.1.region004	0.140007	0.739587	0.826087
CP000545.1.region002	CP033706.1.region002	0.100898	0.808384	0.818182
CP000545.1.region002	CP036451.1.region011	0.127873	0.760605	0.847826
CP000545.1.region002	CP036453.1.region011	0.0863858	0.834691	0.733333
CP000545.1.region002	CP037757.1.region011	0.128358	0.759761	0.847826
CP000545.1.region002	CP037759.1.region011	0.124088	0.767221	0.886364
CP000545.1.region002	CP037969.1.region011	0.0863607	0.834737	0.733333
CP000545.1.region002	CP037971.1.region011	0.0843204	0.838469	0.76087
CP000545.1.region002	CP037973.1.region011	0.0842051	0.83868	0.76087
CP000545.1.region002	CP037975.1.region011	0.130574	0.755902	0.847826
CP000545.1.region002	CP038194.1.region011	0.127596	0.761088	0.847826
CP000545.1.region002	CP038215.1.region016	0.12738	0.761467	0.847826
CP000545.1.region002	CP038217.1.region010	0.150865	0.72103	0.847826
CP000545.1.region002	CP038219.1.region016	0.126926	0.762258	0.847826
CP000545.1.region002	CP038221.1.region011	0.126926	0.762258	0.886364
CP000545.1.region002	CP038225.1.region003	0.126926	0.762258	0.847826
CP000545.1.region002	CP038227.1.region014	0.126926	0.762258	0.847826
CP000545.1.region002	CP038806.1.region013	0.126968	0.762185	0.772727
CP000545.1.region002	CP040532.1.region011	0.12114	0.772395	0.857143
CP000545.1.region002	CP040551.1.region016	0.157065	0.71054	0.861111
CP000545.1.region002	CP069361.1.region005	0.100207	0.809627	0.809524
CP000545.1.region002	CP071747.1.region002	0.125624	0.764533	0.847826
[truncated: 431,070+ more rows]

## Sheet: Table S7
Original	BGCs	species	reference
[truncated: 6,666 more rows]
